# Supplementary material for: Sepsis Induces a Long-Lasting State of Trained Immunity in Bone Marrow Monocytes
Source: Front Immunol. 2018 Nov 19;9:2685. doi: 10.3389/fimmu.2018.02685 (PMC6254543; doi:10.3389/fimmu.2018.02685)
Supplement: Supplementary file 2 [file Table_1.XLSX]

## Sheet: DESeq2_DE_genes_annotated
Ensembl_GeneID	baseMean	log2FoldChange	linearFoldChange	lfcSE	stat	pvalue	fdr	Gene_name	Gene_description
ENSMUSG00000076614.7	414.964885128064	4.71371738679819	26.2403923575742	0.528482857519588	8.91933829021781	4.69082463545691e-19	5.99065214194202e-15	Ighg1
ENSMUSG00000076612.8	155.324962409392	4.13599034919786	17.5815498703547	1.27126183939905	3.25345276717581	0.00114011677396879	0.29715165959909	Ighg2c
ENSMUSG00000076613.4	184.883879956379	3.13200240690851	8.76650875710272	0.515325632924505	6.07771515097007	1.21907056767857e-09	7.78437510991152e-06	Ighg2b
ENSMUSG00000095127.2	18.937948928316	2.75925085362383	6.77044590531743	0.737780821118562	3.7399330189154	0.000184069298045251	0.0979478752223291	Ighv1-82
ENSMUSG00000076615.4	43.7529688970113	2.47647286921436	5.56535173192355	0.626737429413801	3.95137222222494	7.77043572724445e-05	0.0620226466703993	Ighg3
ENSMUSG00000076934.2	48.198845630827	2.21233261912882	4.6342395441376	0.599321655816416	3.69139442511068	0.000223027969357169	0.109549622948477	Iglv1
ENSMUSG00000098814.2	9.52057912172908	2.17518302057626	4.51643053814863	0.899896895363349	2.41714693292501	0.0156427012723476	0.650726182244793	Igkv19-93
ENSMUSG00000053819.16	45.8954860203214	1.97264326882968	3.92486564486108	0.415452081280514	4.74818482735618	2.05250426437947e-06	0.00374464742291289	Camk2d	Mus musculus calcium/calmodulin-dependent protein kinase II, delta (Camk2d), transcript variant 8, mRNA. [Source:RefSeq mRNA;Acc:NM_001346635]
ENSMUSG00000094797.1	15.0185161431651	1.95964446620437	3.88966111414657	0.609967686853458	3.21270209625903	0.00131492601160434	0.314061537581708	Igkv6-15
ENSMUSG00000050860.6	10.0701119716791	1.95232814460244	3.86998545624735	0.829949151932705	2.35234669504276	0.0186553779944423	0.684700969607068	Phospho1	Phosphoethanolamine/phosphocholine phosphatase [Source:UniProtKB/Swiss-Prot;Acc:Q8R2H9]
ENSMUSG00000096459.1	12.6892655462589	1.87094382395672	3.65771793003291	0.700476203940716	2.6709598604938	0.00756346906879431	0.552939226690994	Ighv9-3
ENSMUSG00000040414.7	18.1621247834706	1.72773130125929	3.3120657230197	0.572807507606869	3.01625114600465	0.00255921192024729	0.371405629925888	Slc25a28	solute carrier family 25, member 28 [Source:MGI Symbol;Acc:MGI:2180509]
ENSMUSG00000026478.14	13.4617476426926	1.62405573271245	3.08240350737878	0.608177424166091	2.67036504181209	0.00757688236402192	0.552939226690994	Lamc1	laminin subunit gamma 1 [Source:HGNC Symbol;Acc:HGNC:6492]
ENSMUSG00000021614.16	309.81514380871	1.554398398951	2.9371122410191	0.315697157733843	4.92370096110108	8.49225791012523e-07	0.00180757709617015	Vcan	versican [Source:MGI Symbol;Acc:MGI:102889]
ENSMUSG00000022571.9	11.8953779547358	1.55119320407975	2.93059418478642	0.631674868764328	2.45568294827713	0.0140617157239749	0.637940956398638	Pycrl	Pyrroline-5-carboxylate reductase 3 [Source:UniProtKB/Swiss-Prot;Acc:Q9DCC4]
ENSMUSG00000015947.10	39.2425027344302	1.5373635695273	2.90263580860814	0.408131142759254	3.76683719633262	0.000165328735507975	0.0918005774422759	Fcgr1	High affinity immunoglobulin gamma Fc receptor I [Source:UniProtKB/Swiss-Prot;Acc:P26151]
ENSMUSG00000062991.7	40.6139413784481	1.48809013086148	2.80517374610204	0.422315796273767	3.52364307466449	0.000425657218075716	0.168590031079948	Nrg1	neuregulin 1 [Source:HGNC Symbol;Acc:HGNC:7997]
ENSMUSG00000033720.12	12.5801055850217	1.45315557421199	2.73806287153689	0.621962910307955	2.33640230008649	0.0194702841926696	0.688348815457806	Sfxn5	sideroflexin 5 [Source:MGI Symbol;Acc:MGI:2137681]
ENSMUSG00000024194.15	17.6661161182947	1.44325512686647	2.71933733018228	0.546679297982769	2.64003984089399	0.00828962814343684	0.560169996456774	Cuta	Protein CutA [Source:UniProtKB/Swiss-Prot;Acc:Q9CQ89]
ENSMUSG00000076609.2	436.6775724198	1.4054391370825	2.64898401340584	0.522589267289111	2.68937619858346	0.00715856945024723	0.540542116547505	Igkc	immunoglobulin kappa constant [Source:HGNC Symbol;Acc:HGNC:5716]
ENSMUSG00000020231.15	15.7357149856918	1.39321468689536	2.62663309002936	0.551854193508935	2.52460650527394	0.0115827901339994	0.591318398406917	Dip2a	Disco-interacting A [Source:UniProtKB/Swiss-Prot;Acc:Q8BWT5]
ENSMUSG00000047434.13	14.4140026978478	1.39046606630733	2.62163359634104	0.589582342542682	2.35839163756278	0.0183543176058763	0.681336739611713	Xxylt1	xyloside xylosyltransferase 1 [Source:MGI Symbol;Acc:MGI:2146443]
ENSMUSG00000016255.5	175.714748358983	1.38693066815951	2.61521701412555	0.44782653671365	3.09702653696546	0.00195472374369095	0.356625384723958	Tubb1	tubulin, beta 1 class VI [Source:MGI Symbol;Acc:MGI:107814]
ENSMUSG00000033294.11	21.1430161392087	1.36710204637117	2.57951895237152	0.547790729129381	2.49566481080091	0.0125721337142084	0.610489428380818	Noc4l	Nucleolar complex [Source:UniProtKB/Swiss-Prot;Acc:Q8BHY2]
ENSMUSG00000115154.1	21.9532191684183	1.34903763962306	2.54742141149761	0.557665890962697	2.41907863020675	0.0155598763504808	0.650726182244793	CT025679.1
ENSMUSG00000024679.10	26.8453921843052	1.31904430869242	2.49500777044088	0.485970667152065	2.71424675983516	0.0066426666023365	0.526916119120742	Ms4a6d
ENSMUSG00000034168.7	25.0367460309485	1.31885966873867	2.49468847313401	0.473441845097432	2.78568462504039	0.00534148121355923	0.522550377580851	Irf2bpl	Interferon regulatory factor 2-binding protein-like [Source:UniProtKB/Swiss-Prot;Acc:Q8K3X4]
ENSMUSG00000041362.16	42.9092261350786	1.31725435198374	2.49191412524741	0.440541793239215	2.99007806341877	0.00278906158693754	0.388978875773415	Shtn1	Shootin-1 [Source:UniProtKB/Swiss-Prot;Acc:Q8K2Q9]
ENSMUSG00000031805.17	18.5655487393393	1.31270717693984	2.48407232153395	0.516766438598833	2.54023303157831	0.0110778630989749	0.59019444176575	Jak3	Janus kinase 3 [Source:HGNC Symbol;Acc:HGNC:6193]
ENSMUSG00000078853.8	37.058692963121	1.28830786494221	2.44241417045358	0.439610287212919	2.93056805633449	0.00338342872604849	0.423625179023189	Igtp
ENSMUSG00000051278.12	23.1822224833088	1.2758961095815	2.42149178672827	0.480969571531797	2.65275848016333	0.00798369741220739	0.560169996456774	Zgrf1	zinc finger, GRF-type containing 1 [Source:MGI Symbol;Acc:MGI:1918893]
ENSMUSG00000036353.13	19.1743179313599	1.26464237602971	2.40267643526533	0.499347534511858	2.5325896066874	0.0113223426695332	0.59019444176575	P2ry12	purinergic receptor P2Y, G-protein coupled 12 [Source:MGI Symbol;Acc:MGI:1918089]
ENSMUSG00000020961.15	28.976594511118	1.19865031075059	2.29524842392674	0.456680582451461	2.62470172109407	0.00867249040831446	0.57005147558515	Ston2	Stonin-2 [Source:UniProtKB/Swiss-Prot;Acc:Q8BZ60]
ENSMUSG00000031441.15	128.000887943859	1.17412226532201	2.25655550506706	0.316999892676295	3.70385698054784	0.000212346006571165	0.108474833996814	Atp11a	Probable phospholipid-transporting ATPase IH [Source:UniProtKB/Swiss-Prot;Acc:P98197]
ENSMUSG00000003438.17	30.8798968987587	1.16121154779689	2.23645161719679	0.417446670856423	2.78170034369798	0.00540749432773162	0.522550377580851	Timm50	Mitochondrial import inner membrane translocase subunit TIM50 [Source:UniProtKB/Swiss-Prot;Acc:Q9D880]
ENSMUSG00000039286.12	53.7787218713307	1.14802106285512	2.21609704975411	0.364172456535296	3.15241046447413	0.00161928473025629	0.335432701655819	Fndc3b	Mus musculus fibronectin type III domain containing 3B (Fndc3b), transcript variant 2, mRNA. [Source:RefSeq mRNA;Acc:NM_001356953]
ENSMUSG00000020017.14	32.4564608978784	1.14139420749007	2.20594100352024	0.481753003876076	2.36925187452215	0.0178241103610707	0.679992050479945	Hal	Histidine ammonia-lyase [Source:UniProtKB/Swiss-Prot;Acc:P35492]
ENSMUSG00000061353.11	42.9778743208105	1.13124641888034	2.19047905342993	0.440884831589475	2.56585470360133	0.0102921930553027	0.59019444176575	Cxcl12	Stromal cell-derived factor 1 [Source:UniProtKB/Swiss-Prot;Acc:P40224]
ENSMUSG00000038527.9	32.5195948756136	1.11694197918888	2.16886759066744	0.42040029682757	2.65685345043181	0.00788737218471739	0.560023455850314	C1rl	Complement C1r subcomponent-like protein [Source:UniProtKB/Swiss-Prot;Acc:Q3UZ09]
ENSMUSG00000023913.17	31.0386131698529	1.106585792831	2.15335442150818	0.442469942156613	2.5009287352661	0.0123868101228958	0.608430584921161	Pla2g7	Platelet-activating factor acetylhydrolase [Source:UniProtKB/Swiss-Prot;Acc:Q60963]
ENSMUSG00000041958.10	30.5187936633949	1.10633999917106	2.15298758321951	0.458027128414661	2.41544644528013	0.0157159334364147	0.651649954274196	Pigs	GPI transamidase component PIG-S [Source:UniProtKB/Swiss-Prot;Acc:Q6PD26]
ENSMUSG00000021460.17	23.2653231342335	1.09630410471417	2.13806261570205	0.463898350292879	2.36324208530171	0.0181158314406993	0.679992050479945	Auh	AU RNA binding methylglutaconyl-CoA hydratase [Source:HGNC Symbol;Acc:HGNC:890]
ENSMUSG00000038299.15	36.999520336562	1.09284539186237	2.13294297003351	0.405302730151374	2.69636819730824	0.00701001333319766	0.540221685466254	Wdr36	WD repeat domain 36 [Source:MGI Symbol;Acc:MGI:1917819]
ENSMUSG00000003382.18	40.3149739381838	1.0639699974951	2.09067672192801	0.373062140604883	2.85199134859939	0.00434462830563432	0.478662039036495	Etv3	ETS translocation variant 3 [Source:UniProtKB/Swiss-Prot;Acc:Q8R4Z4]
ENSMUSG00000021477.9	43.8754026332137	1.06385554234132	2.09051086620156	0.373937101092188	2.84501200665576	0.00444097490466706	0.48474949151712	Ctsl	cathepsin L [Source:MGI Symbol;Acc:MGI:88564]
ENSMUSG00000032508.8	90.5135670510515	1.05512853352025	2.07790332425661	0.301137880389725	3.50380540686122	0.000458660383777661	0.168590031079948	Myd88	myeloid differentiation primary response gene 88 [Source:MGI Symbol;Acc:MGI:108005]
ENSMUSG00000027998.11	38.9930072149012	1.03718959782406	2.05222597484312	0.401330600598882	2.58437706039939	0.00975550769772648	0.584289494376916	Plrg1	Pleiotropic regulator 1 [Source:UniProtKB/Swiss-Prot;Acc:Q922V4]
ENSMUSG00000045917.17	47.5587278553417	1.03617645763405	2.05078529426678	0.372996119451788	2.77798187058077	0.00546976699758672	0.522550377580851	Tmem268	Mus musculus transmembrane protein 268 (Tmem268), transcript variant 2, mRNA. [Source:RefSeq mRNA;Acc:NM_001356354]
ENSMUSG00000028837.8	38.6527052803008	1.00345444075949	2.00479460964762	0.392411253766781	2.55715000812863	0.010553369683309	0.59019444176575	Psmb2	Proteasome subunit beta type-2 [Source:UniProtKB/Swiss-Prot;Acc:Q9R1P3]
ENSMUSG00000025260.10	40.702956155894	1.00195550838143	2.00271274833127	0.388893017050983	2.57642967204545	0.00998265107073485	0.584809343230985	Hsd17b10	hydroxysteroid 17-beta dehydrogenase 10 [Source:HGNC Symbol;Acc:HGNC:4800]
ENSMUSG00000042644.8	50.1131487967778	0.98874964261578	1.9844643464317	0.392763673140889	2.51741622311671	0.0118219080320828	0.596749357619485	Itpr3	Inositol 1,4,5-trisphosphate receptor type 3 [Source:UniProtKB/Swiss-Prot;Acc:P70227]
ENSMUSG00000036181.2	118.332276799658	0.972588542013391	1.96235838142912	0.407115639293658	2.38897366777858	0.016895513273288	0.667131549094736	Hist1h1c	histone cluster 1, H1c [Source:MGI Symbol;Acc:MGI:1931526]
ENSMUSG00000031555.15	82.5125938318974	0.958564906647028	1.94337579705273	0.312089038305341	3.07144689173348	0.00213024056013256	0.357696097324357	Adam9	Disintegrin and metalloproteinase domain-containing protein 9 [Source:UniProtKB/Swiss-Prot;Acc:Q61072]
ENSMUSG00000017002.14	112.978638934409	0.954241854390358	1.93756116531706	0.315594453977774	3.02363315439491	0.00249759091483303	0.370418100153552	Slpi	secretory leukocyte peptidase inhibitor [Source:MGI Symbol;Acc:MGI:109297]
ENSMUSG00000058672.7	40.2123214748815	0.952656917378363	1.9354337398456	0.372917543042801	2.55460472469385	0.0106308444952841	0.59019444176575	Tubb2a	tubulin, beta 2A class IIA [Source:MGI Symbol;Acc:MGI:107861]
ENSMUSG00000000555.8	48.2061135483245	0.924744297694544	1.89834775019482	0.376292257692116	2.45751614281464	0.0139901523031096	0.637940956398638	Itga5	Integrin alpha-5 Integrin alpha-5 heavy chain Integrin alpha-5 light chain [Source:UniProtKB/Swiss-Prot;Acc:P11688]
ENSMUSG00000051220.2	52.6268611651128	0.916166990594596	1.88709491861233	0.36169884764166	2.53295523767401	0.011310539534255	0.59019444176575	Ercc6l	DNA excision repair protein ERCC-6-like [Source:UniProtKB/Swiss-Prot;Acc:Q8BHK9]
ENSMUSG00000071714.6	37.9560787673421	0.911584151755208	1.88110991815489	0.371364923348978	2.45468565941694	0.0141007829665544	0.637940956398638	Csf2rb2	Interleukin-3 receptor class 2 subunit beta [Source:UniProtKB/Swiss-Prot;Acc:P26954]
ENSMUSG00000028896.13	57.3547422735351	0.900693869664976	1.86696369046346	0.349431334534775	2.57759903205058	0.00994893686251555	0.584809343230985	Rcc1	regulator of chromosome condensation 1 [Source:MGI Symbol;Acc:MGI:1913989]
ENSMUSG00000031444.16	265.594972620206	0.854273468373683	1.80784810556207	0.268308042802116	3.18392791901408	0.0014529118693382	0.325528727777511	F10	Coagulation factor X Factor X light chain Factor X heavy chain Activated factor Xa heavy chain [Source:UniProtKB/Swiss-Prot;Acc:O88947]
ENSMUSG00000020821.17	70.6219023036467	0.845357252491743	1.79670960729351	0.32614615468329	2.59195836085403	0.00954313212575131	0.582494932920948	Kif1c	Kinesin-like protein KIF1C [Source:UniProtKB/Swiss-Prot;Acc:O35071]
ENSMUSG00000031584.16	687.687682281141	0.824232794767995	1.77059321086628	0.256803342991278	3.20958748109439	0.00132925590589553	0.314061537581708	Gsr	Glutathione reductase, mitochondrial [Source:UniProtKB/Swiss-Prot;Acc:P47791]
ENSMUSG00000020261.15	72.2809568419453	0.82106894562709	1.76671453129137	0.318186713402727	2.58046270017525	0.00986680146150494	0.584754406617993	Slc36a1	Proton-coupled amino acid transporter 1 [Source:UniProtKB/Swiss-Prot;Acc:Q8K4D3]
ENSMUSG00000071713.5	221.146597999983	0.798678448618639	1.7395069566643	0.262674377574874	3.04056473262597	0.00236134925678147	0.359009420932811	Csf2rb	Mus musculus colony stimulating factor 2 receptor, beta, low-affinity (granulocyte-macrophage) (Csf2rb), transcript variant 1, mRNA. [Source:RefSeq mRNA;Acc:NM_001358854]
ENSMUSG00000058624.12	478.338013162135	0.792539013260767	1.73212015713894	0.249938664880384	3.17093401151063	0.00151949656397825	0.328423449500292	Gda	Guanine deaminase [Source:UniProtKB/Swiss-Prot;Acc:Q9R111]
ENSMUSG00000028403.15	103.222558799786	0.714054527326785	1.64040782119463	0.306254276207733	2.33157406377712	0.0197231095788505	0.688348815457806	Zdhhc21	zinc finger, DHHC domain containing 21 [Source:MGI Symbol;Acc:MGI:1915518]
ENSMUSG00000038991.17	240.208423491134	0.709280887031507	1.63498895188736	0.289269489892702	2.45197268227147	0.0142075447537598	0.637940956398638	Txndc5	thioredoxin domain containing 5 [Source:MGI Symbol;Acc:MGI:2145316]
ENSMUSG00000053841.15	122.007279805675	0.705016158089002	1.63016292241988	0.298509629469344	2.36178698604229	0.0181870890052555	0.679992050479945	Txlna	taxilin alpha [Source:MGI Symbol;Acc:MGI:105968]
ENSMUSG00000031838.8	437.661179851304	0.669317366205352	1.59032030445235	0.236759148945404	2.82699684124855	0.00469867913726539	0.491859272639478	Ifi30	interferon gamma inducible protein 30 [Source:MGI Symbol;Acc:MGI:2137648]
ENSMUSG00000030560.17	847.221217649955	0.662203944451147	1.58249829409091	0.264398712932155	2.50456568834006	0.0122601836888261	0.604535930077212	Ctsc	cathepsin C [Source:MGI Symbol;Acc:MGI:109553]
ENSMUSG00000058818.13	246.470606772047	0.65871282578074	1.57867350084786	0.249020509731023	2.64521515313032	0.00816389896292808	0.560169996456774	Pirb	Leukocyte immunoglobulin-like receptor subfamily B member 3 [Source:UniProtKB/Swiss-Prot;Acc:P97484]
ENSMUSG00000037331.15	376.480331679187	0.636246775649527	1.55428037735854	0.27122797290725	2.34580072560252	0.0189862553740442	0.686943113895038	Larp1	La-related protein 1 [Source:UniProtKB/Swiss-Prot;Acc:Q6ZQ58]
ENSMUSG00000024066.8	316.559975464954	0.626324739501959	1.54362759459635	0.257714305354632	2.4303064536526	0.0150860610771728	0.644603823061767	Xdh	xanthine dehydrogenase [Source:MGI Symbol;Acc:MGI:98973]
ENSMUSG00000033029.12	891.827970445885	-0.62773657668564	-1.545138944875	0.2676924640922	-2.344991588816	0.0190275088422418	0.686943113895038	1700088E04Rik	UPF0193 [Source:UniProtKB/Swiss-Prot;Acc:Q9D9S1]
ENSMUSG00000109357.1	339.784819852361	-0.639394078145007	-1.55767480936359	0.270780513874641	-2.36130018735771	0.0182109827164777	0.679992050479945	Gm45236	predicted gene 45236 [Source:MGI Symbol;Acc:MGI:5753812]
ENSMUSG00000011658.15	1562.66076119533	-0.641241617229675	-1.55967087125991	0.273946154539684	-2.34075787012657	0.0192446433492847	0.688348815457806	Fuz	fuzzy planar cell polarity protein [Source:HGNC Symbol;Acc:HGNC:26219]
ENSMUSG00000106933.1	333.29568728764	-0.645374654573508	-1.56414542763623	0.273091613630059	-2.36321667295049	0.0181170738064466	0.679992050479945	Gm43621	predicted gene 43621 [Source:MGI Symbol;Acc:MGI:5663758]
ENSMUSG00000026083.12	1338.30251928082	-0.646014212468731	-1.56483897914639	0.25552757760562	-2.52815848106143	0.0114662580640637	0.591318398406917	Eif5b	Eukaryotic translation initiation factor 5B [Source:UniProtKB/Swiss-Prot;Acc:Q05D44]
ENSMUSG00000030781.13	542.09091898828	-0.663184693588498	-1.58357444771407	0.26943789288156	-2.46136386569807	0.0138409913436017	0.637940956398638	Slc5a2	Sodium/glucose cotransporter 2 [Source:UniProtKB/Swiss-Prot;Acc:Q923I7]
ENSMUSG00000101503.1	761.580940861104	-0.667616698111275	-1.58844671825611	0.28485985272849	-2.34366721641046	0.0190952004880384	0.686943113895038	Gm28364	predicted gene 28364 [Source:MGI Symbol;Acc:MGI:5579070]
ENSMUSG00000103651.1	271.700247896939	-0.682267204381254	-1.60465950732207	0.27160291483411	-2.51200251218942	0.0120048234084941	0.602078188351233	Gm37206	predicted gene, 37206 [Source:MGI Symbol;Acc:MGI:5610434]
ENSMUSG00000057137.9	497.779675848695	-0.689944236143681	-1.61322116211173	0.263930655819902	-2.61411177871842	0.00894597633715696	0.576687458693211	Tmem140	Transmembrane protein 140 [Source:UniProtKB/Swiss-Prot;Acc:Q8BGY5]
ENSMUSG00000113647.1	405.7061291327	-0.691484485196133	-1.61494438785116	0.296231834832218	-2.33426797490479	0.0195816945382619	0.688348815457806	Gm47210	predicted gene, 47210 [Source:MGI Symbol;Acc:MGI:6096014]
ENSMUSG00000066357.6	444.676107525544	-0.699755301631438	-1.62422928059688	0.271823081456987	-2.574304205076	0.0100441917914414	0.585727732276247	Wdr6	WD repeat domain 6 [Source:MGI Symbol;Acc:MGI:1930140]
ENSMUSG00000031910.14	1283.74520155802	-0.701961140225379	-1.62671457923329	0.253938320291986	-2.76429780041958	0.00570454500972859	0.523997675198115	Has3	Mus musculus hyaluronan synthase 3 (Has3), transcript variant 2, mRNA. [Source:RefSeq mRNA;Acc:NM_001331048]
ENSMUSG00000015337.5	376.226692262856	-0.703441132617365	-1.62838420478702	0.254689332795818	-2.76195757747462	0.00574559433208959	0.523997675198115	Endog	Endonuclease G, mitochondrial [Source:UniProtKB/Swiss-Prot;Acc:O08600]
ENSMUSG00000070284.10	554.635324569797	-0.7048610958397	-1.62998772035814	0.270184138576938	-2.60881745150625	0.00908556959812468	0.576687458693211	Gmppb	GDP-mannose pyrophosphorylase B [Source:MGI Symbol;Acc:MGI:2660880]
ENSMUSG00000026200.13	460.705748517857	-0.705298044689935	-1.63048146928372	0.280074668133984	-2.51825004163721	0.0117939562002201	0.596749357619485	Glb1l	Beta-galactosidase-1-like protein [Source:UniProtKB/Swiss-Prot;Acc:Q8VC60]
ENSMUSG00000031390.8	2583.97818816261	-0.708508176277961	-1.63411348254922	0.270066040251741	-2.62346267460184	0.00870409817078571	0.57005147558515	Avpr2	arginine vasopressin receptor 2 [Source:MGI Symbol;Acc:MGI:88123]
ENSMUSG00000030314.16	615.675930971999	-0.709010679897348	-1.63468275806442	0.273912326783002	-2.58845846123252	0.00964065737610119	0.582494932920948	Atg7	Ubiquitin-like modifier-activating enzyme ATG7 [Source:UniProtKB/Swiss-Prot;Acc:Q9D906]
ENSMUSG00000035757.16	634.340307949323	-0.711751854510009	-1.63779166911888	0.279454870112936	-2.54692950680147	0.0108675383811695	0.59019444176575	Selenoo	Selenoprotein O [Source:UniProtKB/Swiss-Prot;Acc:Q9DBC0]
ENSMUSG00000087354.1	1004.5161754577	-0.712180508374661	-1.63827836243582	0.304460487877666	-2.3391557746594	0.0193273729840982	0.688348815457806	4930404I05Rik	RIKEN cDNA 4930404I05 gene [Source:MGI Symbol;Acc:MGI:1914644]
ENSMUSG00000048911.15	968.372260748093	-0.719793458663305	-1.64694623499485	0.296793096750099	-2.42523652519241	0.0152984159221665	0.644805510699633	Rnf24	ring finger protein 24 [Source:MGI Symbol;Acc:MGI:1261771]
ENSMUSG00000047649.9	134.561234929971	-0.719891727370988	-1.64705842002746	0.286642987601312	-2.51145766165498	0.0120233707452302	0.602078188351233	Cd3eap	DNA-directed RNA polymerase I subunit RPA34 [Source:UniProtKB/Swiss-Prot;Acc:Q76KJ5]
ENSMUSG00000087612.1	810.266465680893	-0.725277423907905	-1.65321851238944	0.309460359723792	-2.34368442069688	0.0190943197904405	0.686943113895038	A230005M16Rik	RIKEN cDNA A230005M16 gene [Source:MGI Symbol;Acc:MGI:3603401]
ENSMUSG00000039187.16	1217.89561399275	-0.726622495622934	-1.65476058076276	0.280165958170766	-2.59354312839122	0.00949926241834346	0.582494932920948	Fanci	Fanconi anemia group I protein homolog [Source:UniProtKB/Swiss-Prot;Acc:Q8K368]
ENSMUSG00000045744.10	889.225598115353	-0.734674927032258	-1.66402248395596	0.276192824532963	-2.66000729119078	0.00781389599374958	0.560023455850314	Bricd5	BRICHOS domain containing 5 [Source:MGI Symbol;Acc:MGI:2441766]
ENSMUSG00000041343.19	252.32409780677	-0.735104920169364	-1.6645185173296	0.300123221254279	-2.44934369655638	0.0143116810622321	0.637940956398638	Ankrd42	Ankyrin repeat domain-containing protein 42 [Source:UniProtKB/Swiss-Prot;Acc:Q3V096]
ENSMUSG00000025876.15	117.068376737017	-0.73873353444773	-1.66871032330566	0.264383278763026	-2.79417646193078	0.00520320773867352	0.515117566128678	Unc5a	unc-5 netrin receptor A [Source:MGI Symbol;Acc:MGI:894682]
ENSMUSG00000097542.1	439.796533298047	-0.742853260647373	-1.67348226353477	0.280501943635592	-2.64829986922456	0.00808977319099879	0.560169996456774	Gm26751	predicted gene, 26751 [Source:MGI Symbol;Acc:MGI:5477245]
ENSMUSG00000015942.9	6438.99249609785	-0.746307714057271	-1.67749412534697	0.282556436908697	-2.64126955387121	0.00825959755497568	0.560169996456774	Gtf2ird2	ral transcription factor II-I repeat domain-containing protein 2 [Source:UniProtKB/Swiss-Prot;Acc:Q99NI3]
ENSMUSG00000038876.12	625.530807238831	-0.746827185526753	-1.67809824972316	0.259603991973467	-2.87679391926717	0.00401737866442216	0.457376178230754	Rnf146	ring finger protein 146 [Source:MGI Symbol;Acc:MGI:1915281]
ENSMUSG00000093598.1	1081.21911290849	-0.747475372214831	-1.67885236982681	0.312067705683843	-2.39523461928515	0.0166097331562032	0.665877785889183	A730085K08Rik	RIKEN cDNA A730085K08 gene [Source:MGI Symbol;Acc:MGI:3605633]
ENSMUSG00000102961.1	635.64942787697	-0.750346332801803	-1.68219660949376	0.295513876320927	-2.53912385483695	0.0111130473642684	0.59019444176575	Gm19918	predicted gene, 19918 [Source:MGI Symbol;Acc:MGI:5012103]
ENSMUSG00000020652.17	240.507753114942	-0.754593032774855	-1.68715559846702	0.273948379323471	-2.75450811075561	0.00587804330255817	0.523997675198115	Cenpo	Centromere protein O [Source:UniProtKB/Swiss-Prot;Acc:Q8K015]
ENSMUSG00000031958.16	862.319998898627	-0.756145665985162	-1.68897229833786	0.315332024906589	-2.39793489484348	0.0164877954944326	0.665877785889183	Ldhd	Probable D-lactate dehydrogenase, mitochondrial [Source:UniProtKB/Swiss-Prot;Acc:Q7TNG8]
ENSMUSG00000093772.1	92.1535084149446	-0.756581998740076	-1.68948319313507	0.319234065515208	-2.36999142782283	0.0177884976821511	0.679992050479945	4931403E22Rik	RIKEN cDNA 4931403E22 gene [Source:MGI Symbol;Acc:MGI:1918192]
ENSMUSG00000111128.1	347.294473416631	-0.757953237648979	-1.69108976024999	0.2563402880341	-2.95682447523875	0.00310825001863455	0.405055724367162	AC126804.1
ENSMUSG00000114138.1	731.325604518389	-0.76538586954951	-1.6998245800273	0.301931497635188	-2.53496530022282	0.0112458465114159	0.59019444176575	Gm36423	predicted gene, 36423 [Source:MGI Symbol;Acc:MGI:5595582]
ENSMUSG00000048481.15	134.905134670811	-0.765791213725742	-1.70030223523332	0.310319410389452	-2.46775157494876	0.0135964643053316	0.637940956398638	Mypop	Myb-related transcription factor, partner of profilin [Source:UniProtKB/Swiss-Prot;Acc:Q8R4U1]
ENSMUSG00000064349.1	416.693029049275	-0.767865407363964	-1.70274855440767	0.308355290231135	-2.49019696334184	0.0127672319568253	0.614752437566066	mt-Tc	mitochondrially encoded tRNA cysteine [Source:MGI Symbol;Acc:MGI:102490]
ENSMUSG00000060470.7	84.0944722472028	-0.77679736224574	-1.71332324304288	0.307197731348537	-2.52865592084861	0.011450021565034	0.591318398406917	Adgrg3	Adhesion G protein-coupled receptor G3 [Source:UniProtKB/Swiss-Prot;Acc:Q8R0T6]
ENSMUSG00000079505.2	647.104101315886	-0.778823709047399	-1.71573139326026	0.312015505369654	-2.49610578847581	0.0125565148219207	0.610489428380818	Gm11131	predicted gene 11131 [Source:MGI Symbol;Acc:MGI:3779386]
ENSMUSG00000051786.15	1101.09642897139	-0.780111948659857	-1.71726412207441	0.262841172817321	-2.96799751841789	0.00299746750603256	0.402160065983362	Tubgcp6	tubulin, gamma complex associated protein 6 [Source:MGI Symbol;Acc:MGI:2146071]
ENSMUSG00000025359.10	298.481784767	-0.780452191659582	-1.71766916678847	0.328633730505213	-2.37483897486658	0.0175566074025473	0.677388015522453	Pmel	premelanosome protein [Source:MGI Symbol;Acc:MGI:98301]
ENSMUSG00000019822.12	1893.77678157363	-0.78190359835496	-1.71939807755921	0.299628390988141	-2.60957780327935	0.00906540287565615	0.576687458693211	Smpd2	sphingomyelin phosphodiesterase 2, neutral [Source:MGI Symbol;Acc:MGI:1278330]
ENSMUSG00000048142.9	110.14099552505	-0.782154641121206	-1.71969729533883	0.335019090549201	-2.33465692906936	0.0195613499953707	0.688348815457806	Nat8l	N-acetyltransferase 8 like [Source:HGNC Symbol;Acc:HGNC:26742]
ENSMUSG00000024131.7	181.443833960763	-0.787654949263469	-1.72626619505381	0.323953332776785	-2.43138399754075	0.015041263942371	0.644603823061767	Slc3a1	Neutral and basic amino acid transport protein rBAT [Source:UniProtKB/Swiss-Prot;Acc:Q91WV7]
ENSMUSG00000028483.13	1436.72351871765	-0.790849114749839	-1.73009242880457	0.290795904857165	-2.71960196667245	0.00653605398328053	0.523997675198115	Snapc3	small nuclear RNA activating complex, polypeptide 3 [Source:MGI Symbol;Acc:MGI:1916338]
ENSMUSG00000001942.8	371.219396531634	-0.791341976139954	-1.73068357343542	0.296199261108135	-2.67165411952549	0.00754784029970073	0.552939226690994	Siae	Sialate O-acetylesterase Sialate O-acetylesterase small subunit Sialate O-acetylesterase large subunit [Source:UniProtKB/Swiss-Prot;Acc:P70665]
ENSMUSG00000112925.1	136.652213122883	-0.791776309157661	-1.73120468577054	0.339748917941929	-2.33047485170503	0.0197810676746547	0.688348815457806	Gm31763	predicted gene, 31763 [Source:MGI Symbol;Acc:MGI:5590922]
ENSMUSG00000098573.1	555.257028178197	-0.793846684729277	-1.73369087782728	0.322832432620977	-2.45900536784449	0.0139322534664459	0.637940956398638	Gm27232	predicted gene 27232 [Source:MGI Symbol;Acc:MGI:5521075]
ENSMUSG00000034863.9	143.357421816634	-0.796638568179108	-1.73704914077196	0.289935841946731	-2.7476374180929	0.00600263489076839	0.523997675198115	Ano8	Anoctamin-8 [Source:UniProtKB/Swiss-Prot;Acc:Q6PB70]
ENSMUSG00000097777.7	326.307134589512	-0.798769725315211	-1.73961701559362	0.320639289109579	-2.49117856870694	0.0127320112052813	0.614752437566066	Gm16794	predicted gene, 16794 [Source:MGI Symbol;Acc:MGI:4439718]
ENSMUSG00000113087.1	105.159899633544	-0.799196626067899	-1.74013185322677	0.290603514614524	-2.75012718661716	0.00595721371569207	0.523997675198115	4930473H19Rik	RIKEN cDNA 4930473H19 gene [Source:MGI Symbol;Acc:MGI:1922176]
ENSMUSG00000026504.17	505.639221796824	-0.800200763918692	-1.74134343324595	0.323269801910258	-2.47533409922661	0.0133111588644063	0.62961781428642	Sdccag8	serologically defined colon cancer antigen 8 [Source:MGI Symbol;Acc:MGI:1924066]
ENSMUSG00000104523.1	621.814197038631	-0.802364388304286	-1.74395690288828	0.342045188470868	-2.34578475403001	0.0189870689201177	0.686943113895038	Gm37335	predicted gene, 37335 [Source:MGI Symbol;Acc:MGI:5610563]
ENSMUSG00000085118.2	78.6914100809745	-0.805730661259374	-1.74803086804599	0.340339617460015	-2.36743129487132	0.0179120454196903	0.679992050479945	Gm15774	predicted gene 15774 [Source:MGI Symbol;Acc:MGI:3783215]
ENSMUSG00000097233.1	94.2501067310216	-0.805747537582061	-1.74805131623823	0.295182371249586	-2.72966008834171	0.00633996583004033	0.523997675198115	Gm17552	predicted gene, 17552 [Source:MGI Symbol;Acc:MGI:4937186]
ENSMUSG00000106106.2	9794.28864907585	-0.808311987687744	-1.75116131300808	0.336728231144283	-2.40048773142931	0.0163732395979422	0.663985148485244	CT010467.1
ENSMUSG00000079355.5	235.833033574071	-0.809073077430771	-1.75208537699446	0.328447099868386	-2.46332842565814	0.0137653760354601	0.637940956398638	Ackr4	atypical chemokine receptor 4 [Source:MGI Symbol;Acc:MGI:2181676]
ENSMUSG00000034212.14	602.034212765146	-0.810281175277763	-1.75355316956771	0.29395149811022	-2.75651316794426	0.00584212603492969	0.523997675198115	Ankmy1	Mus musculus ankyrin repeat and MYND domain containing 1 (Ankmy1), transcript variant 2, mRNA. [Source:RefSeq mRNA;Acc:NM_001347091]
ENSMUSG00000087406.1	73.3169468839522	-0.813109825100494	-1.7569946825337	0.311217560642064	-2.61267334472704	0.00898371213179659	0.576687458693211	E130215H24Rik	RIKEN cDNA E130215H24 gene [Source:MGI Symbol;Acc:MGI:1926091]
ENSMUSG00000091768.1	63.2981786787255	-0.814465350285166	-1.75864629267879	0.325067712815544	-2.50552521267261	0.0122269680713934	0.604535930077212	Gm17617
ENSMUSG00000042298.18	647.720993609707	-0.816526554670475	-1.76116069806767	0.312190996364829	-2.61547118327613	0.00891044397433787	0.576687458693211	Ttc19	tetratricopeptide repeat domain 19 [Source:MGI Symbol;Acc:MGI:1920045]
ENSMUSG00000042202.15	198.071939512975	-0.818176781192044	-1.76317635407099	0.319027259848264	-2.56459834053424	0.0103295303181162	0.59019444176575	Slc35e2	Solute carrier family 35 member E2 [Source:UniProtKB/Swiss-Prot;Acc:Q8C811]
ENSMUSG00000014776.7	85.8349193133154	-0.819490269661206	-1.7647823527851	0.320949036747737	-2.55333456665059	0.0106696951589062	0.59019444176575	Nol3	Nucleolar protein 3 [Source:UniProtKB/Swiss-Prot;Acc:Q9D1X0]
ENSMUSG00000030319.8	5678.57823838532	-0.822497503188962	-1.76846479957742	0.331990803187663	-2.4774707470557	0.0132317254919573	0.628187235159058	Cand2	Cullin-associated NEDD8-dissociated protein 2 [Source:UniProtKB/Swiss-Prot;Acc:Q6ZQ73]
ENSMUSG00000114113.1	362.109223143672	-0.824396369236846	-1.77079397419836	0.346670440739175	-2.37804056059425	0.0174049113061926	0.673570067549652	Gm47639	predicted gene, 47639 [Source:MGI Symbol;Acc:MGI:6096713]
ENSMUSG00000035085.5	346.96836438034	-0.824610599314194	-1.77105694418623	0.343277908446983	-2.40216623040148	0.016298300273677	0.663985148485244	1700020L24Rik	RIKEN cDNA 1700020L24 gene [Source:MGI Symbol;Acc:MGI:1913580]
ENSMUSG00000109128.1	141.169357378194	-0.825176059799245	-1.77175124130121	0.337091828359914	-2.44792661932523	0.0143680914735044	0.637940956398638	Gm45022	predicted gene 45022 [Source:MGI Symbol;Acc:MGI:5753598]
ENSMUSG00000028212.16	487.1806031887	-0.825935298217253	-1.77268389553084	0.308064139038841	-2.68104979954554	0.00733915931423466	0.548119319310473	Ccne2	G1/S-specific cyclin-E2 [Source:UniProtKB/Swiss-Prot;Acc:Q9Z238]
ENSMUSG00000017679.16	115.117963714342	-0.827575058400358	-1.77469986489841	0.292425948267655	-2.83003291364173	0.00465432157918258	0.491859272639478	Ttpal	tocopherol (alpha) transfer protein-like [Source:MGI Symbol;Acc:MGI:1923330]
ENSMUSG00000028459.11	622.118577616312	-0.83115194310343	-1.77910535068771	0.285124770330509	-2.91504642735873	0.00355635632854222	0.43202002534385	Cd72	B-cell differentiation antigen CD72 [Source:UniProtKB/Swiss-Prot;Acc:P21855]
ENSMUSG00000086805.9	125.117572754136	-0.835357414409841	-1.78429902774016	0.316134306015755	-2.64241304570156	0.00823175994131698	0.560169996456774	4932443L11Rik	RIKEN cDNA 4932443L11 gene [Source:MGI Symbol;Acc:MGI:1926149]
ENSMUSG00000032221.14	190.330687972969	-0.838722064638164	-1.7884652223483	0.275417817476488	-3.04527162520908	0.00232470253526909	0.357696097324357	Mns1	Meiosis-specific nuclear structural protein 1 [Source:UniProtKB/Swiss-Prot;Acc:Q61884]
ENSMUSG00000104448.1	131.363916365944	-0.839589696728628	-1.78954112298688	0.268880577643249	-3.12253753725045	0.00179299239510362	0.338372665812446	Gm37256	predicted gene, 37256 [Source:MGI Symbol;Acc:MGI:5610484]
ENSMUSG00000073805.5	62.7736876622475	-0.83976820574913	-1.78976256202145	0.331058035368809	-2.53661931151618	0.0111928595082305	0.59019444176575	Fam196a	family with sequence similarity 196 member A [Source:HGNC Symbol;Acc:HGNC:33859]
ENSMUSG00000015968.17	330.133398087028	-0.843017029821311	-1.79379749349433	0.328084153851743	-2.56951461972241	0.0101841094537123	0.59019444176575	Cacna1d	Voltage-dependent L-type calcium channel subunit alpha-1D [Source:UniProtKB/Swiss-Prot;Acc:Q99246]
ENSMUSG00000097325.2	356.327718896698	-0.853778107262223	-1.80722747272279	0.28031201089435	-3.04581350095631	0.00232051722548653	0.357696097324357	Gm16897	predicted gene, 16897 [Source:MGI Symbol;Acc:MGI:4439821]
ENSMUSG00000062604.11	1596.30496825019	-0.854358047152863	-1.8079540947445	0.365251579208201	-2.33909473849492	0.0193305309297751	0.688348815457806	Srpk2	serine/arginine-rich protein specific kinase 2 [Source:MGI Symbol;Acc:MGI:1201408]
ENSMUSG00000015970.19	105.282739950917	-0.854807362485029	-1.80851725465233	0.317716976761386	-2.69046801086431	0.00713518753829675	0.540542116547505	Chdh	Choline dehydrogenase, mitochondrial [Source:UniProtKB/Swiss-Prot;Acc:Q8BJ64]
ENSMUSG00000026005.15	162.626338703943	-0.854896331163411	-1.80862878643609	0.283029433934572	-3.02052093762459	0.0025234026085161	0.370418100153552	Rpe	Ribulose-phosphate 3-epimerase [Source:UniProtKB/Swiss-Prot;Acc:Q8VEE0]
ENSMUSG00000020323.14	166.87515905761	-0.860908900328848	-1.81618214812817	0.306409546623043	-2.80966735474457	0.00495927280520711	0.498699787364567	Prss57	Serine protease 57 [Source:UniProtKB/Swiss-Prot;Acc:Q14B24]
ENSMUSG00000032507.15	1147.16949981428	-0.862381605373753	-1.81803705590134	0.356313466650253	-2.42028911643758	0.0155081715142172	0.650726182244793	Fbxl2	F-box/LRR-repeat protein 2 [Source:UniProtKB/Swiss-Prot;Acc:Q8BH16]
ENSMUSG00000033963.16	156.03147142623	-0.862947578003427	-1.81875041599627	0.366066694502007	-2.35735069855883	0.0184058550752518	0.681336739611713	Fancd2os	FANCD2 opposite strand [Source:HGNC Symbol;Acc:HGNC:28623]
ENSMUSG00000079177.4	292.782561453047	-0.865869010773947	-1.82243708592833	0.338163860527944	-2.5605013185683	0.0104521266820628	0.59019444176575	Fam228a	Protein FAM228A [Source:UniProtKB/Swiss-Prot;Acc:Q8CDW1]
ENSMUSG00000089651.1	75.2026648429883	-0.867985149911381	-1.82511219056828	0.32672735184076	-2.65660387788537	0.00789321290839061	0.560023455850314	Gm16353	predicted gene 16353 [Source:MGI Symbol;Acc:MGI:3840136]
ENSMUSG00000097923.1	830.119217482959	-0.873296736125131	-1.83184411110049	0.346063976737188	-2.5235123989468	0.0116188963134202	0.591318398406917	Gm26577	predicted gene, 26577 [Source:MGI Symbol;Acc:MGI:5477071]
ENSMUSG00000046415.11	127.125278506451	-0.87420570847501	-1.83299863111848	0.346435884969585	-2.52342712289104	0.0116217146660509	0.591318398406917	B430212C06Rik	RIKEN cDNA B430212C06 gene [Source:MGI Symbol;Acc:MGI:2442134]
ENSMUSG00000024524.16	1875.84938281422	-0.87453932559615	-1.83342255330589	0.301913544815455	-2.89665482259404	0.00377164487532018	0.441905290850587	Gnal	guanine nucleotide binding protein, alpha stimulating, olfactory type [Source:MGI Symbol;Acc:MGI:95774]
ENSMUSG00000090706.1	240.870848396852	-0.877360358696806	-1.83701111890374	0.370740388301813	-2.36650871170411	0.0179567516484765	0.679992050479945	Gm17233	predicted gene 17233 [Source:MGI Symbol;Acc:MGI:4938060]
ENSMUSG00000086090.1	209.196441202571	-0.877548411799304	-1.83725058611353	0.367560869253105	-2.38749139314669	0.016963799963049	0.667131549094736	Gm12531	predicted gene 12531 [Source:MGI Symbol;Acc:MGI:3650531]
ENSMUSG00000067399.10	70.2195607203626	-0.882752873978175	-1.84389036011633	0.321486437999973	-2.74584794142467	0.00603547302070048	0.523997675198115	Trim43c	Tripartite motif-containing protein 43C [Source:UniProtKB/Swiss-Prot;Acc:P86449]
ENSMUSG00000083718.2	82.9049022657308	-0.883651780652999	-1.84503959940887	0.367389735425186	-2.40521630151244	0.0161628960122729	0.663718151037739	Ccnb2-ps	cyclin B2, pseudogene [Source:MGI Symbol;Acc:MGI:3779896]
ENSMUSG00000042790.16	300.468952028675	-0.884831632707471	-1.84654911048274	0.283304831367596	-3.12324935807176	0.0017886613740919	0.338372665812446	Rnf214	RING finger protein 214 [Source:UniProtKB/Swiss-Prot;Acc:Q8BFU3]
ENSMUSG00000004562.16	152.333211533422	-0.886218244874184	-1.84832473058363	0.36107316788833	-2.45440072453201	0.0141119624269788	0.637940956398638	Arhgef40	Rho guanine nucleotide exchange factor 40 [Source:UniProtKB/Swiss-Prot;Acc:Q3UPH7]
ENSMUSG00000114788.1	165.733045770772	-0.886710290569909	-1.84895522788911	0.356227934401725	-2.48916551718246	0.0128043339121896	0.614752437566066	Gm48899	predicted gene, 48899 [Source:MGI Symbol;Acc:MGI:6098665]
ENSMUSG00000107040.1	227.672772309146	-0.888511980482243	-1.85126571267163	0.334282176184919	-2.65796995407477	0.00786129012218674	0.560023455850314	Gm43791	predicted gene 43791 [Source:MGI Symbol;Acc:MGI:5663928]
ENSMUSG00000084864.1	222.558114394443	-0.889237598052407	-1.85219705904934	0.315952585493591	-2.81446533081289	0.00488584474379668	0.498210834280648	1700027A07Rik	RIKEN cDNA 1700027A07 gene [Source:MGI Symbol;Acc:MGI:1917246]
ENSMUSG00000028701.4	106.143541514178	-0.890617900753094	-1.85397000200275	0.367112930375265	-2.426005261767	0.0152660489423007	0.644805510699633	Lurap1	leucine rich adaptor protein 1 [Source:MGI Symbol;Acc:MGI:1915325]
ENSMUSG00000064369.1	243.908128905768	-0.892160263280305	-1.85595311197495	0.366614789007564	-2.433508658217	0.0149532777946353	0.644603823061767	mt-Te	mitochondrially encoded tRNA glutamic acid [Source:MGI Symbol;Acc:MGI:102488]
ENSMUSG00000001313.12	243.634413413369	-0.892445062402647	-1.85631952759164	0.373851239441817	-2.38716625290616	0.016978811151383	0.667131549094736	Rnd2	Rho family GTPase 2 [Source:MGI Symbol;Acc:MGI:1338755]
ENSMUSG00000097578.1	56.7589480211163	-0.892963250771847	-1.85698640169483	0.367191029841082	-2.43187653891849	0.015020826384319	0.644603823061767	Gm26798	predicted gene, 26798 [Source:MGI Symbol;Acc:MGI:5477292]
ENSMUSG00000110530.1	45.2984686919671	-0.898779154020356	-1.86448753757174	0.369082448917314	-2.43517175269884	0.0148847226543739	0.644603823061767	Gm35934	predicted gene, 35934 [Source:MGI Symbol;Acc:MGI:5595093]
ENSMUSG00000097457.1	592.551309456333	-0.898897714726233	-1.86464076748914	0.344116979977066	-2.6121864570186	0.0089965172791844	0.576687458693211	2310031A07Rik	RIKEN cDNA 2310031A07 gene [Source:MGI Symbol;Acc:MGI:1916871]
ENSMUSG00000019039.13	211.066616662079	-0.902680112098735	-1.86953581849322	0.316533851848762	-2.85176484861414	0.0043477250433195	0.478662039036495	Dalrd3	DALR anticodon-binding domain-containing protein 3 [Source:UniProtKB/Swiss-Prot;Acc:Q6PJN8]
ENSMUSG00000085304.1	217.876954411818	-0.907398145532521	-1.87565975379391	0.304234542428295	-2.9825612117874	0.00285847481552827	0.392533138377543	Gm12802	predicted gene 12802 [Source:MGI Symbol;Acc:MGI:3649683]
ENSMUSG00000104002.2	201.187599049442	-0.907429840063192	-1.87570096056798	0.348344868865088	-2.60497547450494	0.00918808366067656	0.578034563697046	Gm38336	predicted gene, 38336 [Source:MGI Symbol;Acc:MGI:5611564]
ENSMUSG00000097861.1	106.800252483894	-0.907698634050579	-1.87605046208878	0.359546150350387	-2.52456780072879	0.0115840657070639	0.591318398406917	Gm26858	predicted gene, 26858 [Source:MGI Symbol;Acc:MGI:5477352]
ENSMUSG00000106967.1	119.008554284951	-0.908112240218557	-1.87658838400516	0.328262888756057	-2.76641762235087	0.00566759020672734	0.523997675198115	Gm42477	predicted gene 42477 [Source:MGI Symbol;Acc:MGI:5662614]
ENSMUSG00000090608.1	252.579503641307	-0.90919130075239	-1.87799249913288	0.390377675398601	-2.32900434130627	0.0198588357171595	0.689177149303925	Gm17200	predicted gene 17200 [Source:MGI Symbol;Acc:MGI:4938027]
ENSMUSG00000086506.1	70.4900205224168	-0.912655875489441	-1.88250784293502	0.391416951109158	-2.3316718218341	0.0197179622830201	0.688348815457806	Gm15911	predicted gene 15911 [Source:MGI Symbol;Acc:MGI:3802139]
ENSMUSG00000035235.13	126.539209366085	-0.914604513204028	-1.88505225057695	0.285404487121205	-3.20459051793259	0.00135254753480494	0.314061537581708	Trim13	E3 ubiquitin-protein ligase TRIM13 [Source:UniProtKB/Swiss-Prot;Acc:Q9CYB0]
ENSMUSG00000097768.2	110.729654892285	-0.917794579548618	-1.88922506249653	0.330694054306608	-2.77535857568721	0.00551408753671952	0.522550377580851	2310043M15Rik	RIKEN cDNA 2310043M15 gene [Source:MGI Symbol;Acc:MGI:1919180]
ENSMUSG00000043541.16	251.444779687772	-0.918845038398702	-1.89060115086228	0.337514457719483	-2.72238719670604	0.00648121558173024	0.523997675198115	Casc1	cancer susceptibility 1 [Source:HGNC Symbol;Acc:HGNC:29599]
ENSMUSG00000074398.5	8934.43318293959	-0.920190245316072	-1.89236481937101	0.361161096595309	-2.54786646178332	0.0108383950579045	0.59019444176575	Gm15441
ENSMUSG00000020536.12	135.931855699239	-0.920465025216323	-1.89272527901323	0.338223007115386	-2.72147371956368	0.00649915525266968	0.523997675198115	Llgl1	Lethal(2) giant larvae protein homolog 1 [Source:UniProtKB/Swiss-Prot;Acc:Q80Y17]
ENSMUSG00000057342.15	248.189642582368	-0.920722805412827	-1.89306350065581	0.389377981204773	-2.36459905247857	0.0180495999365733	0.679992050479945	Sphk2	sphingosine kinase 2 [Source:MGI Symbol;Acc:MGI:1861380]
ENSMUSG00000087036.1	38.0235115007231	-0.924168731250642	-1.89759055112694	0.371669592458314	-2.48653306593623	0.0128994581516392	0.61699992529807	Gm11748
ENSMUSG00000108511.1	295.282221783851	-0.92582720420469	-1.89977321074096	0.338915145430693	-2.73173747673079	0.00630013191486497	0.523997675198115	Gm44987	predicted gene 44987 [Source:MGI Symbol;Acc:MGI:5753563]
ENSMUSG00000084911.1	343.412120534598	-0.929321438606083	-1.90438007373001	0.365048993759394	-2.54574441922336	0.0109044994424282	0.59019444176575	Gm16185	predicted gene 16185 [Source:MGI Symbol;Acc:MGI:3802169]
ENSMUSG00000038593.18	3787.43217890091	-0.93110348688692	-1.90673385882511	0.266747388834992	-3.49058144843882	0.000481970677044477	0.168590031079948	Tctn1	Tectonic-1 [Source:UniProtKB/Swiss-Prot;Acc:Q8BZ64]
ENSMUSG00000050503.8	440.585023189899	-0.933989324389893	-1.91055173507098	0.359665265759969	-2.59682936692923	0.00940886512861232	0.582494932920948	Fbxl22	F-box and leucine-rich protein 22 [Source:UniProtKB/Swiss-Prot;Acc:Q8C7B6]
ENSMUSG00000001098.15	345.637441255467	-0.934849123193536	-1.91169070043887	0.361304100231011	-2.58743015259392	0.00966947974154263	0.582494932920948	Kctd10	potassium channel tetramerisation domain containing 10 [Source:MGI Symbol;Acc:MGI:2141207]
ENSMUSG00000085543.1	569.259454953748	-0.935964593574577	-1.91316936286536	0.315683899764523	-2.96487909035823	0.00302801913567616	0.402160065983362	Gm13568	predicted gene 13568 [Source:MGI Symbol;Acc:MGI:3702049]
ENSMUSG00000020059.9	143.313087275034	-0.942128524966087	-1.92136088801816	0.39916614708092	-2.36024154817692	0.0182630391758375	0.679992050479945	Sycp3	synaptonemal complex protein 3 [Source:MGI Symbol;Acc:MGI:109542]
ENSMUSG00000092368.1	82.2733231497167	-0.946236179521055	-1.92683919961275	0.39012863170379	-2.4254466415054	0.0152895631645362	0.644805510699633	A930015D03Rik	RIKEN cDNA A930015D03 gene [Source:MGI Symbol;Acc:MGI:1925060]
ENSMUSG00000084957.2	687.229594586958	-0.947244924069025	-1.92818693296071	0.319778011990411	-2.96219529971132	0.00305453969151876	0.402160065983362	Bbip1	BBSome interacting protein 1 [Source:MGI Symbol;Acc:MGI:1913610]
ENSMUSG00000035877.17	81.3968811087562	-0.949384316101154	-1.93104838862185	0.33659536880966	-2.82055073858731	0.0047941291326147	0.4937566383276	Zhx3	zinc fingers and homeoboxes 3 [Source:MGI Symbol;Acc:MGI:2444772]
ENSMUSG00000019971.10	188.568353620334	-0.95076680823199	-1.93289974227759	0.308403315132281	-3.08286831425332	0.00205015854803787	0.357696097324357	Cep290	Centrosomal protein of 290 kDa [Source:UniProtKB/Swiss-Prot;Acc:Q6A078]
ENSMUSG00000031821.11	2445.01962600654	-0.958128267942383	-1.942787713868	0.263546660871172	-3.63551662834665	0.000277424097227478	0.126535112346147	Gins2	DNA replication complex GINS protein PSF2 [Source:UniProtKB/Swiss-Prot;Acc:Q9D600]
ENSMUSG00000098355.1	51.0757938904891	-0.962449137416818	-1.94861508226858	0.369112834216764	-2.60746592423176	0.00912151488967415	0.576687458693211	Gm27553	predicted gene, 27553 [Source:MGI Symbol;Acc:MGI:5530935]
ENSMUSG00000103270.1	141.173485924316	-0.967713647119065	-1.95573872416939	0.367672453626675	-2.63199931779947	0.00848840333221695	0.564611452894493	Gm37915	predicted gene, 37915 [Source:MGI Symbol;Acc:MGI:5611143]
ENSMUSG00000064368.1	24570.8824231001	-0.968785503815919	-1.95719228885176	0.372677955077713	-2.59952457776555	0.00933529932368915	0.582494932920948	mt-Nd6	NADH-ubiquinone oxidoreductase chain 6 [Source:UniProtKB/Swiss-Prot;Acc:P03925]
ENSMUSG00000110580.1	41.7947080755705	-0.971109717830341	-1.960347910659	0.396780920079997	-2.44747080488283	0.0143862779814969	0.637940956398638	D830024N08Rik	RIKEN cDNA D830024N08 gene [Source:MGI Symbol;Acc:MGI:2442966]
ENSMUSG00000109904.1	128.989795597148	-0.974783290151698	-1.96534595672298	0.292618269399671	-3.33124548973494	0.000864583198207522	0.245368711651295	Gm45819	predicted gene 45819 [Source:MGI Symbol;Acc:MGI:5804934]
ENSMUSG00000050357.9	51.9872117638303	-0.975066202580942	-1.96573139876344	0.383293212194884	-2.54391721939801	0.0109617059341491	0.59019444176575	Carmil2	Mus musculus capping protein regulator and myosin 1 linker 2 (Carmil2), mRNA. [Source:RefSeq mRNA;Acc:NM_001357333]
ENSMUSG00000105813.1	69.5079487214667	-0.978005692572802	-1.96974065796031	0.344188627056954	-2.84148172162286	0.00449044260080812	0.4859952750417	Gm42928	predicted gene 42928 [Source:MGI Symbol;Acc:MGI:5663065]
ENSMUSG00000087607.1	109.124588977093	-0.981613235048598	-1.97467227183866	0.392908482328885	-2.49832538414616	0.0124781600237028	0.610489428380818	Gm16034	predicted gene 16034 [Source:MGI Symbol;Acc:MGI:3802075]
ENSMUSG00000011267.8	316.460092134498	-0.984201058497937	-1.97821750413733	0.360699678583913	-2.72858867621356	0.00636059862528547	0.523997675198115	Zfp296	zinc finger protein 296 [Source:MGI Symbol;Acc:MGI:1926956]
ENSMUSG00000097582.1	6066.98222956808	-0.98537649809141	-1.97982991884195	0.282584229759198	-3.48701871626415	0.00048843717406296	0.168590031079948	Gm26527	predicted gene, 26527 [Source:MGI Symbol;Acc:MGI:5477021]
ENSMUSG00000102555.1	77.541577950103	-0.990339122824291	-1.98665192242582	0.354411183027941	-2.79432244311043	0.00520085925151429	0.515117566128678	6430511E19Rik	RIKEN cDNA 6430511E19 gene [Source:MGI Symbol;Acc:MGI:2443259]
ENSMUSG00000079469.10	2987.08128383733	-0.992027520190029	-1.98897827782349	0.343301634069841	-2.88966734131016	0.00385649687488171	0.447739287173766	Pigb	GPI mannosyltransferase 3 [Source:UniProtKB/Swiss-Prot;Acc:Q9JJQ0]
ENSMUSG00000111447.1	109.751189871921	-0.996517805015414	-1.99517847386458	0.285419340953209	-3.49141653010396	0.00048046656680028	0.168590031079948	Gm48249	predicted gene, 48249 [Source:MGI Symbol;Acc:MGI:6097661]
ENSMUSG00000051427.14	66.8083717512323	-0.999076673978034	-1.99872040785597	0.4065243180719	-2.45760617400834	0.0139866460028224	0.637940956398638	Ccdc157	Coiled-coil domain-containing protein 157 [Source:UniProtKB/Swiss-Prot;Acc:Q5SPX1]
ENSMUSG00000030498.15	120.150185717065	-1.01745715762212	-2.02434777072565	0.366679382013195	-2.77478693248562	0.00552378834652062	0.522550377580851	Gas2	Mus musculus growth arrest specific 2 (Gas2), transcript variant 2, mRNA. [Source:RefSeq mRNA;Acc:NM_001330607]
ENSMUSG00000022747.16	30.3789680409855	-1.01792906159704	-2.02501004098237	0.426374035204175	-2.38740865425727	0.016967618775812	0.667131549094736	St3gal6	Mus musculus ST3 beta-galactoside alpha-2,3-sialyltransferase 6 (St3gal6), transcript variant 2, mRNA. [Source:RefSeq mRNA;Acc:NM_001357433]
ENSMUSG00000107724.1	510.041271088819	-1.01863363638477	-2.0259992448231	0.297413094977565	-3.42497910679291	0.000614846701740652	0.191970685270683	Gm16042	predicted gene 16042 [Source:MGI Symbol;Acc:MGI:3801935]
ENSMUSG00000038304.14	54.9457997321902	-1.01864158283397	-2.02601040417693	0.422748459205012	-2.40956900174054	0.0159713755956667	0.659725620732088	Cd160	CD160 antigen [Source:UniProtKB/Swiss-Prot;Acc:O88875]
ENSMUSG00000040229.11	32.5434452172742	-1.01982079037086	-2.02766706987131	0.400879731593557	-2.54395697761252	0.0109604583398439	0.59019444176575	Gpr34	Probable G-protein coupled receptor 34 [Source:UniProtKB/Swiss-Prot;Acc:Q9R1K6]
ENSMUSG00000029161.7	50.9442091941947	-1.02176379528946	-2.03039974807841	0.43221500211451	-2.36401742255758	0.0180779623943656	0.679992050479945	Cgref1	cell growth regulator with EF hand domain protein 1 isoform 2 [Source:RefSeq peptide;Acc:NP_001153621]
ENSMUSG00000085335.1	27.0626831759788	-1.02206828766526	-2.03082832547874	0.435264882856143	-2.34815241918576	0.0188667990050311	0.686943113895038	Gm13684	predicted gene 13684 [Source:MGI Symbol;Acc:MGI:3649340]
ENSMUSG00000022742.5	54.9654076658938	-1.02425760656232	-2.0339124880754	0.425250886189417	-2.40859605429744	0.0160140116221868	0.659725620732088	Cpox	Oxygen-dependent coproporphyrinogen-III oxidase, mitochondrial [Source:UniProtKB/Swiss-Prot;Acc:P36552]
ENSMUSG00000025270.13	31.148353353949	-1.03317749034106	-2.046526701878	0.382916048594034	-2.69818278480259	0.00697191481396809	0.540221685466254	Alas2	5-aminolevulinate synthase, erythroid-specific, mitochondrial [Source:UniProtKB/Swiss-Prot;Acc:P08680]
ENSMUSG00000072109.11	114.370982149628	-1.03597937857284	-2.05050516629464	0.344469223300025	-3.00746571391235	0.00263435839366967	0.378015629725341	A530040E14Rik	RIKEN cDNA A530040E14 gene [Source:MGI Symbol;Acc:MGI:3612703]
ENSMUSG00000029431.5	101.790530706161	-1.03690224092449	-2.05181725189752	0.310106151962917	-3.34370096936512	0.000826687926737761	0.244918599087412	B3gnt4	N-acetyllactosaminide beta-1,3-N-acetylglucosaminyltransferase 4 [Source:UniProtKB/Swiss-Prot;Acc:Q1RLK6]
ENSMUSG00000045932.12	62.4569953531841	-1.04057360493768	-2.05704535684985	0.379674137084506	-2.74070183691778	0.00613081141331044	0.523997675198115	Ifit2	Mus musculus interferon-induced protein with tetratricopeptide repeats 2 (Ifit2), transcript variant 2, mRNA. [Source:RefSeq mRNA;Acc:NM_001355262]
ENSMUSG00000027669.14	47.2048340549703	-1.04211776756733	-2.05924825697225	0.411159685122938	-2.53458158782209	0.0112581706988554	0.59019444176575	Gnb4	guanine nucleotide binding protein (G protein), beta 4 [Source:MGI Symbol;Acc:MGI:104581]
ENSMUSG00000097792.1	54.0635162738184	-1.0424434813578	-2.05971322098477	0.389661039339157	-2.67525714945926	0.00746719505211406	0.552939226690994	Gm27042	predicted gene, 27042 [Source:MGI Symbol;Acc:MGI:5504157]
ENSMUSG00000086156.1	109.251976414846	-1.04484112560216	-2.06313914631667	0.379667677827488	-2.75198861167452	0.00592345807798191	0.523997675198115	Gm15354	predicted gene 15354 [Source:MGI Symbol;Acc:MGI:3705093]
ENSMUSG00000034371.8	140.368230459923	-1.0519501563183	-2.07333056928876	0.399144968455158	-2.63550899912316	0.00840111980685901	0.56173141912773	Tkfc	Triokinase/FMN cyclase ATP-dependent dihydroxyacetone kinase FAD-AMP lyase (cyclizing) [Source:UniProtKB/Swiss-Prot;Acc:Q8VC30]
ENSMUSG00000087439.1	59.605951857002	-1.05932783114127	-2.08396035342986	0.343663214269387	-3.08245918433068	0.0020529788207196	0.357696097324357	Gm15788	predicted gene 15788 [Source:MGI Symbol;Acc:MGI:3783230]
ENSMUSG00000022550.18	23.4502268169839	-1.07063510275529	-2.10035778259805	0.44602445130513	-2.40039553800798	0.0163773644799038	0.663985148485244	Adck5	aarF domain containing kinase 5 [Source:HGNC Symbol;Acc:HGNC:21738]
ENSMUSG00000087698.1	560.116345082797	-1.07484827990231	-2.10650053148488	0.380988860093753	-2.82120658235995	0.00478433823467331	0.4937566383276	Gm13031	predicted gene 13031 [Source:MGI Symbol;Acc:MGI:3702680]
ENSMUSG00000078486.3	75.2452025874124	-1.07828959246293	-2.1115312408258	0.340533005654273	-3.16647600837162	0.00154298073526094	0.328423449500292	Perm1	PGC-1 and ERR-induced regulator in muscle protein 1 [Source:UniProtKB/Swiss-Prot;Acc:Q149B8]
ENSMUSG00000038742.7	28.9543772680714	-1.08579633209437	-2.12254675292891	0.455056690903582	-2.38606827192972	0.0170295893042741	0.667131549094736	Angptl6	Angiopoietin-related protein 6 [Source:UniProtKB/Swiss-Prot;Acc:Q8R0Z6]
ENSMUSG00000085054.2	100.266890987084	-1.08927008251558	-2.12766362188884	0.400268573329728	-2.72134800255298	0.0065016276878019	0.523997675198115	Gm15834	predicted gene 15834 [Source:MGI Symbol;Acc:MGI:3802168]
ENSMUSG00000106702.1	880.013645642273	-1.09012696083658	-2.12892770772163	0.33756974793167	-3.2293384330673	0.00124076967442748	0.310703323766928	Gm42846	predicted gene 42846 [Source:MGI Symbol;Acc:MGI:5662983]
ENSMUSG00000048191.15	65.6901933767238	-1.09482655116118	-2.13587401398045	0.402440445382877	-2.72046849098275	0.00651894842957267	0.523997675198115	Muc6	mucin-6 [Source:RefSeq peptide;Acc:NP_001316930]
ENSMUSG00000025235.8	26.0309175668004	-1.09703195908065	-2.13914156225104	0.458040046101358	-2.39505686984821	0.0166177875840693	0.665877785889183	Bbs4	Bardet-Biedl syndrome 4 protein homolog [Source:UniProtKB/Swiss-Prot;Acc:Q8C1Z7]
ENSMUSG00000052291.8	24.9802173642791	-1.0976026608134	-2.13998793189809	0.4698866109223	-2.33588835114712	0.0194970612412938	0.688348815457806	5330438D12Rik	RIKEN cDNA 5330438D12 gene [Source:MGI Symbol;Acc:MGI:3026931]
ENSMUSG00000098721.1	47.3869691121832	-1.09775064665864	-2.14020745449765	0.367306593280954	-2.98864944637398	0.002802134255043	0.388978875773415	Mir6357	microRNA 6357 [Source:MGI Symbol;Acc:MGI:5530715]
ENSMUSG00000030041.9	157.345323058865	-1.09994451422099	-2.14346448624768	0.403483960840192	-2.72611707273452	0.00640842636672534	0.523997675198115	M1ap	Meiosis 1 arrest protein [Source:UniProtKB/Swiss-Prot;Acc:Q9Z0E1]
ENSMUSG00000041147.10	164.324704196097	-1.1022949079118	-2.14695939775413	0.290541272006965	-3.79393571280771	0.000148278079746854	0.0901742550689081	Brca2	Breast cancer type 2 susceptibility protein homolog [Source:UniProtKB/Swiss-Prot;Acc:P97929]
ENSMUSG00000107222.1	163.670810436637	-1.10722367512074	-2.15430672973547	0.435971287376237	-2.53967109114968	0.01109567605978	0.59019444176575	Gm43198	predicted gene 43198 [Source:MGI Symbol;Acc:MGI:5663335]
ENSMUSG00000085669.1	39.9065892081483	-1.11267454967751	-2.1624616530862	0.386761839752673	-2.87689848199357	0.00401604773998861	0.457376178230754	Gm14817	predicted gene 14817 [Source:MGI Symbol;Acc:MGI:3705159]
ENSMUSG00000020258.16	35.6295415109533	-1.12067027371455	-2.17447975007831	0.436784698870127	-2.56572695108938	0.0102959841782152	0.59019444176575	Glyctk	glycerate kinase [Source:HGNC Symbol;Acc:HGNC:24247]
ENSMUSG00000098886.1	25.0351180904625	-1.12320391431559	-2.17830189583973	0.477491207078138	-2.35230282289111	0.0186575786879069	0.684700969607068	Mir6385	microRNA 6385 [Source:MGI Symbol;Acc:MGI:5531403]
ENSMUSG00000098362.1	32.0808018455499	-1.12905878654825	-2.18716003496048	0.379931683998024	-2.97174158961199	0.00296115800352881	0.402160065983362	Mir130c	microRNA 130c [Source:MGI Symbol;Acc:MGI:5531023]
ENSMUSG00000049362.6	47.1110086647055	-1.12962936515884	-2.18802521679682	0.367507424823634	-3.07375930078406	0.00211379902482897	0.357696097324357	Olfr173
ENSMUSG00000113852.1	42.8048791583267	-1.13050895041755	-2.18935962321972	0.389067860831635	-2.90568577934214	0.00366449239319202	0.434931990059995	Gm48062	predicted gene, 48062 [Source:MGI Symbol;Acc:MGI:6097387]
ENSMUSG00000048721.2	75.6641767800095	-1.133426549268	-2.19379170087426	0.324198376532327	-3.49608952824285	0.000472130263459267	0.168590031079948	Fndc9	Fibronectin type III domain-containing protein 9 [Source:UniProtKB/Swiss-Prot;Acc:Q8BJN4]
ENSMUSG00000026627.7	33.6118619172069	-1.15398088115626	-2.22527075130212	0.421089949150451	-2.74046170772877	0.00613529306430317	0.523997675198115	Tmem206	Transmembrane protein 206 [Source:UniProtKB/Swiss-Prot;Acc:Q9D771]
ENSMUSG00000098889.1	22.4703098544497	-1.15704889347591	-2.23000801198249	0.455240971879584	-2.54161853819688	0.0110340523891984	0.59019444176575	Gm27206	predicted gene 27206 [Source:MGI Symbol;Acc:MGI:5521049]
ENSMUSG00000017314.12	27.7540219717449	-1.15889290211468	-2.23286016233772	0.477114884100531	-2.42895986005437	0.0151422086695271	0.644603823061767	Mpp2	Mus musculus membrane protein, palmitoylated 2 (MAGUK p55 subfamily member 2) (Mpp2), transcript variant 1, mRNA. [Source:RefSeq mRNA;Acc:NM_001356324]
ENSMUSG00000070287.3	31.7269176747422	-1.15972684131758	-2.23415122375588	0.494085427115053	-2.34721928167195	0.018914119663949	0.686943113895038	Slc35g2	Solute carrier family 35 member G2 [Source:UniProtKB/Swiss-Prot;Acc:D3YVE8]
ENSMUSG00000017412.15	35.5040760161266	-1.16173705492729	-2.23726640155025	0.399974458128285	-2.90452810502886	0.00367807179754753	0.434931990059995	Cacnb4	Mus musculus calcium channel, voltage-dependent, beta 4 subunit (Cacnb4), transcript variant 6, mRNA. [Source:RefSeq mRNA;Acc:NM_001355059]
ENSMUSG00000015126.9	17.2719299074754	-1.18694922911195	-2.27670793552205	0.498230641392967	-2.38232884632195	0.0172035270217847	0.671884536988417	Tsr3	Ribosome biosis [Source:UniProtKB/Swiss-Prot;Acc:Q5HZH2]
ENSMUSG00000114264.1	77.7190337650857	-1.18730041452999	-2.2772622064715	0.395713850153024	-3.00040146199295	0.00269623976796989	0.382596423074928	Gm48095	predicted gene, 48095 [Source:MGI Symbol;Acc:MGI:6097442]
ENSMUSG00000086527.1	311.928277161196	-1.18817866283564	-2.27864892403623	0.378561211487113	-3.13866985518163	0.0016971654231519	0.338372665812446	Gm15856	predicted gene 15856 [Source:MGI Symbol;Acc:MGI:3801888]
ENSMUSG00000107336.1	45.1592683615349	-1.18873196441841	-2.27952299777894	0.413546885872292	-2.87447930338304	0.00404694292851579	0.457376178230754	Gm43461	predicted gene 43461 [Source:MGI Symbol;Acc:MGI:5663598]
ENSMUSG00000109608.1	19.3941701450026	-1.18907575470748	-2.28006626661241	0.503093995473991	-2.36352603172533	0.0181019548662105	0.679992050479945	Gm45597	predicted gene 45597 [Source:MGI Symbol;Acc:MGI:5791433]
ENSMUSG00000109876.1	80.541272275345	-1.19203839667661	-2.28475330056461	0.437186229601441	-2.72661469178325	0.00639877105623708	0.523997675198115	Gm45449	predicted gene 45449 [Source:MGI Symbol;Acc:MGI:5791285]
ENSMUSG00000087178.7	95.5680027921966	-1.19377837216732	-2.28751051043169	0.443333043878459	-2.69273492840429	0.00708685876882409	0.540542116547505	A230056P14Rik	RIKEN cDNA A230056P14 gene [Source:MGI Symbol;Acc:MGI:2444856]
ENSMUSG00000044636.6	24.0171840525663	-1.19837694889875	-2.2948135614627	0.444534246535059	-2.69580343525734	0.00702190899595945	0.540221685466254	Csrnp2	Cysteine/serine-rich nuclear protein 2 [Source:UniProtKB/Swiss-Prot;Acc:Q8BGQ2]
ENSMUSG00000026575.15	110.492484914705	-1.19995289841047	-2.29732170504339	0.487604562128843	-2.46091401026187	0.0138583576607182	0.637940956398638	Nme7	NME/NM23 family member 7 [Source:HGNC Symbol;Acc:HGNC:20461]
ENSMUSG00000073787.4	164.032980562306	-1.2121409541069	-2.31681195835898	0.287333604608534	-4.21858402451162	2.45841354995919e-05	0.0313963994465288	Gm10575
ENSMUSG00000089827.1	33.22999022213	-1.21633451632805	-2.32355616215441	0.398022047684169	-3.05594758733872	0.00224350470131027	0.357696097324357	1700023H06Rik	RIKEN cDNA 1700023H06 gene [Source:MGI Symbol;Acc:MGI:1916692]
ENSMUSG00000090626.9	306.760786014846	-1.2169152020019	-2.32449158323238	0.338885137509437	-3.59093706777865	0.000329491194738984	0.145101105103847	Tex9	Testis-expressed protein 9 [Source:UniProtKB/Swiss-Prot;Acc:Q9D845]
ENSMUSG00000085467.1	26.4616137188846	-1.21920894453984	-2.32819023459338	0.471988548396259	-2.58313246938409	0.0097907722023851	0.584289494376916	Gm11842	predicted gene 11842 [Source:MGI Symbol;Acc:MGI:3651165]
ENSMUSG00000027165.16	19.3895718340897	-1.23944323791024	-2.36107396590125	0.512674374161522	-2.41760325925662	0.015623100564018	0.650726182244793	B230118H07Rik	Uncharacterized [Source:UniProtKB/Swiss-Prot;Acc:Q9CQI4]
ENSMUSG00000102845.1	47.7206688960945	-1.24031462702606	-2.36250048748919	0.406631263555609	-3.05021954332943	0.00228674140628776	0.357696097324357	Gm38033	predicted gene, 38033 [Source:MGI Symbol;Acc:MGI:5611261]
ENSMUSG00000116030.1	456.753529941363	-1.24067656070367	-2.36309325015314	0.403529569092383	-3.07456170682657	0.00210812106354374	0.357696097324357	AC157583.1
ENSMUSG00000110615.1	654.34982329929	-1.2518812800744	-2.38151771466447	0.313637940382587	-3.99148546424999	6.56607135986084e-05	0.0598966409548448	Gm45890	predicted gene 45890 [Source:MGI Symbol;Acc:MGI:5805005]
ENSMUSG00000085872.1	26832.356351208	-1.26142049977398	-2.39731668251506	0.486162418015026	-2.59464831716999	0.00946877500048282	0.582494932920948	Gm11505	predicted gene 11505 [Source:MGI Symbol;Acc:MGI:3651152]
ENSMUSG00000098410.1	23.3284069400185	-1.26262470899056	-2.39931854425631	0.478008733257752	-2.64142602664485	0.00825578335246122	0.560169996456774	Mir1957b	microRNA 1957b [Source:MGI Symbol;Acc:MGI:5531107]
ENSMUSG00000033475.15	23.0105373192082	-1.27308592232895	-2.41677961820264	0.47854451825702	-2.66032913085255	0.00780643256672915	0.560023455850314	Tomm6	Mitochondrial import receptor subunit TOM6 homolog [Source:UniProtKB/Swiss-Prot;Acc:Q9CQN3]
ENSMUSG00000032589.14	131.782405452754	-1.29052512207803	-2.44617076744631	0.367771890407486	-3.50903686697793	0.000449732560316476	0.168590031079948	Bsn	Protein bassoon [Source:UniProtKB/Swiss-Prot;Acc:O88737]
ENSMUSG00000108232.1	24.5926047352901	-1.30328117018822	-2.46789526659496	0.44738096942885	-2.91313502193009	0.00357819847635401	0.43202002534385	Gm43916	predicted gene, 43916 [Source:MGI Symbol;Acc:MGI:5690308]
ENSMUSG00000104653.1	57.3764347740237	-1.32085411600617	-2.49813962895597	0.552058892470159	-2.39259639509849	0.0167296328615802	0.667131549094736	Gm43109	predicted gene 43109 [Source:MGI Symbol;Acc:MGI:5663246]
ENSMUSG00000116308.1	133.479675641915	-1.32509546029973	-2.50549465542819	0.422091048502366	-3.13935930411541	0.00169317700304667	0.338372665812446	AC164069.1
ENSMUSG00000108753.1	14.9345341392789	-1.32722793658099	-2.50920081539241	0.545732692359166	-2.43201104709976	0.0150152493432054	0.644603823061767	Gm45094	predicted gene 45094 [Source:MGI Symbol;Acc:MGI:5753670]
ENSMUSG00000109807.1	114.726938909839	-1.33420667693439	-2.52136796225202	0.324197720832977	-4.11541041530564	3.86491089278081e-05	0.0411323141764197	Gm45244	predicted gene 45244 [Source:MGI Symbol;Acc:MGI:5791080]
ENSMUSG00000079467.8	73.8489080603914	-1.33740991548675	-2.52697241482851	0.365349019902652	-3.66063638501921	0.000251589590676959	0.119001876390202	Gm14966	predicted gene 14966 [Source:MGI Symbol;Acc:MGI:3705223]
ENSMUSG00000037463.14	14.0901178955674	-1.34446961336984	-2.53936823027897	0.545752596205579	-2.46351482836261	0.0137582204373012	0.637940956398638	Fbxo27	Mus musculus F-box protein 27 (Fbxo27), transcript variant 3, mRNA. [Source:RefSeq mRNA;Acc:NM_001355157]
ENSMUSG00000022220.14	53.4146332803502	-1.35016626270192	-2.54941504383024	0.350562568178406	-3.85142734923943	0.000117431369254768	0.0789324219343499	Adcy4	Adenylate cyclase type 4 [Source:UniProtKB/Swiss-Prot;Acc:Q91WF3]
ENSMUSG00000035495.15	102.029798527029	-1.35383224351784	-2.55590150907095	0.426610380023723	-3.1734629697537	0.00150632115460698	0.328423449500292	Tstd2	thiosulfate sulfurtransferase (rhodanese)-like domain containing 2 [Source:MGI Symbol;Acc:MGI:3039624]
ENSMUSG00000097077.1	1079.62167742456	-1.36257148350802	-2.57143107410894	0.304294321518973	-4.47780779051792	7.5413453181015e-06	0.010701169006386	Gm16712
ENSMUSG00000086196.7	55.4293403702331	-1.38838038965702	-2.61784628902946	0.405263694363789	-3.42586915375331	0.000612835529027433	0.191970685270683	Gm13571	predicted gene 13571 [Source:MGI Symbol;Acc:MGI:3652223]
ENSMUSG00000057835.7	16.5049968088312	-1.38843318603133	-2.61794209258994	0.544840079926498	-2.54833158790124	0.0108239534573822	0.59019444176575	Zfp119a	zinc finger protein 119a [Source:MGI Symbol;Acc:MGI:1345189]
ENSMUSG00000086843.3	51.778231400188	-1.39618912917031	-2.6320540748633	0.449538440689395	-3.1058281179006	0.00189746975167056	0.351196901428763	E030013I19Rik	RIKEN cDNA E030013I19 gene [Source:MGI Symbol;Acc:MGI:2443735]
ENSMUSG00000096990.1	88.9224805896767	-1.3996547119241	-2.63838428706728	0.46195898634923	-3.02982462357814	0.00244695781626481	0.367648214959033	Gm26790	predicted gene, 26790 [Source:MGI Symbol;Acc:MGI:5477284]
ENSMUSG00000000276.11	29.5889363848376	-1.41284918518127	-2.66262486946348	0.448414829584032	-3.15076373921862	0.00162844158661505	0.335432701655819	Dgke	Diacylglycerol kinase epsilon [Source:UniProtKB/Swiss-Prot;Acc:Q9R1C6]
ENSMUSG00000092593.1	15.9230025008898	-1.41505064803854	-2.66669097084599	0.564828723842469	-2.50527387915421	0.0122356607056908	0.604535930077212	Gm20492	predicted gene 20492 [Source:MGI Symbol;Acc:MGI:5141957]
ENSMUSG00000097730.3	17.9275843667471	-1.42260276850896	-2.68068698148379	0.582125181189834	-2.44380901991086	0.0145331174801688	0.640008425307711	Gm26588	predicted gene, 26588 [Source:MGI Symbol;Acc:MGI:5477082]
ENSMUSG00000086742.8	31.8491450635749	-1.4298109829527	-2.69411415684079	0.467847320349336	-3.05614870655896	0.00224200030545747	0.357696097324357	Gm16201	predicted gene 16201 [Source:MGI Symbol;Acc:MGI:3802153]
ENSMUSG00000072769.6	40.9318915337468	-1.43879194184538	-2.71093766773995	0.592321493199642	-2.42907265457011	0.0151374985354252	0.644603823061767	Gm10419
ENSMUSG00000045327.7	15.260554994078	-1.44502037380484	-2.72266668234991	0.547076792372416	-2.6413483334551	0.00825767701562842	0.560169996456774	6330549D23Rik	RIKEN cDNA 6330549D23 gene [Source:MGI Symbol;Acc:MGI:2442586]
ENSMUSG00000085500.9	24.8547505339467	-1.4582433030767	-2.74773581925924	0.510846799020686	-2.85456090920449	0.00430963669031163	0.478662039036495	Gm16976	predicted gene, 16976 [Source:MGI Symbol;Acc:MGI:4439900]
ENSMUSG00000034842.16	33.6300205261299	-1.46009623759097	-2.75126715842726	0.418609075084535	-3.48797081691579	0.000486701197785302	0.168590031079948	Art3	ADP-ribosyltransferase 3 [Source:MGI Symbol;Acc:MGI:1202729]
ENSMUSG00000092283.1	67.7442814105256	-1.46944576547163	-2.76915491640827	0.458463866505372	-3.20515066252099	0.00134991800259749	0.314061537581708	Gm20412	predicted gene 20412 [Source:MGI Symbol;Acc:MGI:5141877]
ENSMUSG00000085297.1	86.0096827608708	-1.48198024571789	-2.79331881680601	0.443971722501381	-3.33800593733372	0.000843819462833461	0.244918599087412	Gm11651	predicted gene 11651 [Source:MGI Symbol;Acc:MGI:3651203]
ENSMUSG00000026630.9	11.5764774154142	-1.50353095449219	-2.8353580967538	0.613757338014824	-2.44971564715675	0.0142969070173017	0.637940956398638	Batf3	Basic leucine zipper transcriptional factor ATF-like 3 [Source:UniProtKB/Swiss-Prot;Acc:Q9D275]
ENSMUSG00000092416.2	18.1789304606715	-1.5151529091354	-2.85829120952935	0.573916575495386	-2.64002291243736	0.00829004223086135	0.560169996456774	Zfp141	zinc finger protein 141 [Source:MGI Symbol;Acc:MGI:3584269]
ENSMUSG00000111792.1	11.3542587075284	-1.51890873187694	-2.86574200174705	0.585688532584907	-2.59337283790296	0.00950396777809844	0.582494932920948	Gm33858	predicted gene, 33858 [Source:MGI Symbol;Acc:MGI:5593017]
ENSMUSG00000098603.1	12.3819138942003	-1.52555327115107	-2.87897102894821	0.558809645650835	-2.73000525854254	0.00633333153045893	0.523997675198115	Gm27798	predicted gene, 27798 [Source:MGI Symbol;Acc:MGI:5531180]
ENSMUSG00000086998.1	277.715248094751	-1.5272346773308	-2.88232831616106	0.40014434741146	-3.81670936303489	0.000135243320450639	0.0863596222737558	Gm16033	predicted gene 16033 [Source:MGI Symbol;Acc:MGI:3802076]
ENSMUSG00000050786.8	10.7203239055088	-1.5370789026155	-2.90206312842691	0.630939224221252	-2.43617585277356	0.0148434664137495	0.644603823061767	Ccdc126	Coiled-coil domain-containing protein 126 [Source:UniProtKB/Swiss-Prot;Acc:Q8BIS8]
ENSMUSG00000082088.1	30.7084430598766	-1.55423037355125	-2.93677018624873	0.666574300304777	-2.33166861194709	0.0197181312759135	0.688348815457806	Gm15753	predicted gene 15753 [Source:MGI Symbol;Acc:MGI:3783195]
ENSMUSG00000092183.1	14.5412799583363	-1.56152214361455	-2.95165098940798	0.550896788077596	-2.83450943517683	0.00458961026301386	0.491859272639478	4930515G01Rik	RIKEN cDNA 4930515G01 gene [Source:MGI Symbol;Acc:MGI:1914892]
ENSMUSG00000015476.6	35.7629123717499	-1.56874424712944	-2.96646394300744	0.481607096363686	-3.25731132073021	0.00112473003333839	0.29715165959909	Prrt1	proline-rich transmembrane protein 1 [Source:MGI Symbol;Acc:MGI:1932118]
ENSMUSG00000110414.1	14.3583734175942	-1.56934333372885	-2.96769603834698	0.608355866292036	-2.57964691504348	0.00989013795548403	0.584754406617993	Gm45481	predicted gene 45481 [Source:MGI Symbol;Acc:MGI:5791317]
ENSMUSG00000092305.1	11.2612889397822	-1.62146232096136	-3.07686750667459	0.681407474414848	-2.37957812592792	0.0173324684795525	0.673570067549652	Prps1l1	phosphoribosyl pyrophosphate synthetase 1-like 1 [Source:MGI Symbol;Acc:MGI:1922706]
ENSMUSG00000027999.15	7.32662079086453	-1.62469082513443	-3.08376071870842	0.698185614659434	-2.32701847620698	0.0199642819024136	0.690958927305484	Pla2g12a	Group XIIA secretory phospholipase A2 [Source:UniProtKB/Swiss-Prot;Acc:Q9EPR2]
ENSMUSG00000040283.14	15.335097420118	-1.62512278552609	-3.0846841723059	0.593162606865592	-2.73975932858212	0.0061484188583893	0.523997675198115	Btnl9	Butyrophilin-like protein 9 [Source:UniProtKB/Swiss-Prot;Acc:Q8BJE2]
ENSMUSG00000088268.1	12.93693863721	-1.6359675404765	-3.10795914767056	0.578279310335968	-2.82902658150788	0.00466898208348697	0.491859272639478	Gm24776	predicted gene, 24776 [Source:MGI Symbol;Acc:MGI:5454553]
ENSMUSG00000059742.10	335.455365902691	-1.64138254170461	-3.11964645907836	0.525896486284957	-3.12111334551726	0.00180168673363451	0.338372665812446	Kcnh7	Potassium voltage-gated channel subfamily H member 7 [Source:UniProtKB/Swiss-Prot;Acc:Q9ER47]
ENSMUSG00000087518.1	14.7350980846046	-1.64540158948347	-3.12834926056027	0.534591945421091	-3.07786453495369	0.00208489666702727	0.357696097324357	Gm13561	predicted gene 13561 [Source:MGI Symbol;Acc:MGI:3651674]
ENSMUSG00000048292.3	10.3486694799455	-1.65446458053744	-3.14806336603926	0.650413068410461	-2.54371361968598	0.0109680967764984	0.59019444176575	Olfr1417
ENSMUSG00000086350.1	10.895359776755	-1.65604720460045	-3.15151865936804	0.63114283828523	-2.62388655015053	0.00869327364624583	0.57005147558515	B230369F24Rik	RIKEN cDNA B230369F24 gene [Source:MGI Symbol;Acc:MGI:2443392]
ENSMUSG00000079478.8	36.0462944750068	-1.66452739460876	-3.17009789950796	0.486087556225406	-3.42433656918569	0.000616302411408502	0.191970685270683	Sssca1	Sjogren syndrome/scleroderma autoantigen 1 [Source:MGI Symbol;Acc:MGI:1913482]
ENSMUSG00000074465.2	17.0999659665526	-1.67876998232161	-3.20154875946658	0.569124893012167	-2.9497391573166	0.00318042316768434	0.41027458863128	Gm10701
ENSMUSG00000041552.7	21.273369356367	-1.69281832930244	-3.23287635114846	0.626727932041261	-2.70104178026486	0.00691226546966888	0.540221685466254	Ptchd1	Patched domain-containing protein 1 [Source:UniProtKB/Swiss-Prot;Acc:Q14B62]
ENSMUSG00000078588.10	91.7834027656984	-1.69892697168378	-3.24659397920294	0.440577123988902	-3.85613977480723	0.000115191638567737	0.0789324219343499	Ccdc24	coiled-coil domain containing 24 [Source:MGI Symbol;Acc:MGI:2685874]
ENSMUSG00000001763.14	11.8123524445522	-1.72461421893047	-3.30491740941776	0.706445107585226	-2.44125721929841	0.0146362258414037	0.642334158833562	Tspan33	Tetraspanin-33 [Source:UniProtKB/Swiss-Prot;Acc:Q8R3S2]
ENSMUSG00000038523.10	6.73949274135685	-1.72890553886051	-3.31476257520068	0.741680033931651	-2.33106657825959	0.0197498492867792	0.688348815457806	1700003F12Rik	RIKEN cDNA 1700003F12 gene [Source:MGI Symbol;Acc:MGI:1922730]
ENSMUSG00000027962.14	25.9718110352428	-1.72940654188311	-3.31591388882652	0.706067194190563	-2.44935121772044	0.0143113821848592	0.637940956398638	Vcam1	vascular cell adhesion molecule 1 [Source:MGI Symbol;Acc:MGI:98926]
ENSMUSG00000109452.1	8.04867387095448	-1.72974833079905	-3.31669955512605	0.701261669542597	-2.4666232391217	0.0136393784366592	0.637940956398638	Gm44530	predicted gene 44530 [Source:MGI Symbol;Acc:MGI:5753106]
ENSMUSG00000029449.11	35.3351669142544	-1.74211560399269	-3.345253646037	0.51308718990931	-3.39535977170005	0.000685384730724739	0.208405914192515	Rhof	ras homolog family member F (in filopodia) [Source:MGI Symbol;Acc:MGI:1345629]
ENSMUSG00000103217.1	30.6247280302195	-1.74877272588919	-3.36072553731749	0.595603070851986	-2.93613786004771	0.00332326595254413	0.420212173068724	Gm38287	predicted gene, 38287 [Source:MGI Symbol;Acc:MGI:5611515]
ENSMUSG00000107505.1	8.55762188826962	-1.75739306007878	-3.38086652414751	0.653873807941672	-2.68766394789673	0.00719537701143809	0.540542116547505	Gm18009	predicted gene, 18009 [Source:MGI Symbol;Acc:MGI:5010194]
ENSMUSG00000004655.5	33.0067653428546	-1.76054708412869	-3.38826586955946	0.709822964418331	-2.48026222365373	0.0131285793565482	0.625615996128644	Aqp1	Aquaporin-1 [Source:UniProtKB/Swiss-Prot;Acc:Q02013]
ENSMUSG00000040957.15	15.3656269187632	-1.77110108639908	-3.4131435353666	0.705583352298988	-2.51012312100099	0.0120689073853195	0.602078188351233	Cables1	CDK5 and ABL1 enzyme substrate 1 [Source:UniProtKB/Swiss-Prot;Acc:Q9ESJ1]
ENSMUSG00000051314.11	14.4948538773385	-1.77691365530485	-3.42692271304467	0.698945401902865	-2.54227819578932	0.0110132476897291	0.59019444176575	Ffar2	Free fatty acid receptor 2 [Source:UniProtKB/Swiss-Prot;Acc:Q8VCK6]
ENSMUSG00000025993.10	18.1996699544534	-1.83640055535079	-3.57117926408496	0.750708945157077	-2.44622175771004	0.0144362177119416	0.637940956398638	Slc40a1	solute carrier family 40 (iron-regulated transporter), member 1 [Source:MGI Symbol;Acc:MGI:1315204]
ENSMUSG00000085434.1	8.12694282559044	-1.84727010039762	-3.59818683566005	0.726284815020668	-2.54345135984297	0.0109763337954554	0.59019444176575	Gm11725	predicted gene 11725 [Source:MGI Symbol;Acc:MGI:3649385]
ENSMUSG00000028111.4	21.5605396320113	-1.8511699179355	-3.60792642336185	0.63041631337895	-2.93642451606855	0.0033201961353036	0.420212173068724	Ctsk	cathepsin K [Source:MGI Symbol;Acc:MGI:107823]
ENSMUSG00000034258.4	11.1841536013737	-1.85816450949761	-3.6254611382755	0.608666602415299	-3.05284453282647	0.00226683345293357	0.357696097324357	Flvcr2	feline leukemia virus subgroup C cellular receptor family member 2 [Source:HGNC Symbol;Acc:HGNC:20105]
ENSMUSG00000084469.1	10.2852799001961	-1.86537850267225	-3.64363514602863	0.780298473811628	-2.39059611838043	0.016821045515608	0.667131549094736	Gm22956	predicted gene, 22956 [Source:MGI Symbol;Acc:MGI:5452733]
ENSMUSG00000104306.1	11.1671343774217	-1.89989732579263	-3.73186636597169	0.793365971187414	-2.39473004236506	0.0166326061936144	0.665877785889183	Gm36972	predicted gene, 36972 [Source:MGI Symbol;Acc:MGI:5610200]
ENSMUSG00000031613.9	29.2798626541346	-1.90668649311049	-3.7494695135092	0.581875308181792	-3.27679567477847	0.00104992318412023	0.285288701795733	Hpgd	15-hydroxyprostaglandin dehydrogenase [NAD(+)] [Source:UniProtKB/Swiss-Prot;Acc:Q8VCC1]
ENSMUSG00000051118.9	7.44672738362165	-1.91748813538965	-3.77764762621608	0.727246098392389	-2.63664272607079	0.00837309677726443	0.56173141912773	Olfr77
ENSMUSG00000098403.1	7.14246000767411	-1.92405076940681	-3.79487080226271	0.801465654056798	-2.40066528074884	0.016365298327247	0.663985148485244	Gm27415	predicted gene, 27415 [Source:MGI Symbol;Acc:MGI:5530797]
ENSMUSG00000097440.2	23.7205070851533	-1.95141868428156	-3.86754662545591	0.670021168258132	-2.91247318253348	0.00358578989009852	0.43202002534385	Gm6277	predicted gene 6277 [Source:MGI Symbol;Acc:MGI:3779583]
ENSMUSG00000102577.1	11.5841513730598	-1.95883884309863	-3.88748967387982	0.705657566968634	-2.77590567265284	0.00550481767983054	0.522550377580851	Gm37969	predicted gene, 37969 [Source:MGI Symbol;Acc:MGI:5611197]
ENSMUSG00000025500.12	10.0719596214697	-2.00028737141139	-4.00079684209344	0.65357915019557	-3.06051282513043	0.00220958297220822	0.357696097324357	Lmntd2	Mus musculus lamin tail domain containing 2 (Lmntd2), transcript variant 1, mRNA. [Source:RefSeq mRNA;Acc:NM_001347565]
ENSMUSG00000086594.2	11.629565071697	-2.02231076489996	-4.06233936075656	0.625954384044526	-3.23076380076302	0.00123459917716379	0.310703323766928	Nudt12os
ENSMUSG00000040627.14	12.2386100649572	-2.02651750518284	-4.07420198279766	0.694649438280412	-2.91732403930165	0.00353048785753832	0.43202002534385	Aicda	Single-stranded DNA cytosine deaminase [Source:UniProtKB/Swiss-Prot;Acc:Q9WVE0]
ENSMUSG00000051455.13	16.2931359189283	-2.03736340476097	-4.10494645834851	0.617599861262129	-3.298840450834	0.000970850743469712	0.269537714018515	Meioc	Meiosis-specific coiled-coil domain-containing protein MEIOC [Source:UniProtKB/Swiss-Prot;Acc:A2AG06]
ENSMUSG00000111856.1	331.36254974238	-2.10746104808189	-4.30932243291964	0.386921217585793	-5.44674458855334	5.13000441804715e-08	0.000218384288076267	AC163623.2
ENSMUSG00000111602.1	8.99294549000016	-2.1170211489461	-4.33797322669745	0.752711574315964	-2.8125263662512	0.00491539935160612	0.498210834280648	Gm32014	predicted gene, 32014 [Source:MGI Symbol;Acc:MGI:5591173]
ENSMUSG00000108059.1	6.06794657679823	-2.13005665334161	-4.37734669615062	0.82252331875085	-2.58966111328793	0.00960704554424862	0.582494932920948	Gm44369	predicted gene, 44369 [Source:MGI Symbol;Acc:MGI:5690761]
ENSMUSG00000105736.1	12.8102030920285	-2.13631160399104	-4.39636632762335	0.682938131268688	-3.12811879462995	0.00175929059263676	0.338372665812446	Gm42456	predicted gene 42456 [Source:MGI Symbol;Acc:MGI:5662593]
ENSMUSG00000111268.1	9.98322920065563	-2.15915440694996	-4.46652986048889	0.677589149940245	-3.18652447008688	0.00143993306496171	0.325528727777511	Gm47126	predicted gene, 47126 [Source:MGI Symbol;Acc:MGI:6095876]
ENSMUSG00000027075.16	34.3516174245591	-2.21036938021429	-4.6279374972464	0.558191041264121	-3.95987971288204	7.4987524639395e-05	0.0620226466703993	Slc43a1	solute carrier family 43, member 1 [Source:MGI Symbol;Acc:MGI:1931352]
ENSMUSG00000059842.12	17.5928816955153	-2.21961769675745	-4.65769992717464	0.587449567986103	-3.77839701945268	0.000157841098635395	0.091626757757847	Zfp341	zinc finger protein 341 [Source:MGI Symbol;Acc:MGI:2682937]
ENSMUSG00000027556.15	13.7557025708496	-2.33620279888997	-5.04971791477552	0.859483259855422	-2.71814811062516	0.00656484441560554	0.523997675198115	Car1	Carbonic anhydrase 1 [Source:UniProtKB/Swiss-Prot;Acc:P13634]
ENSMUSG00000038415.10	28.5935216752984	-2.38449088781047	-5.22159617579469	0.453536925375099	-5.25754520613369	1.45991014567417e-07	0.000372890249408098	Foxq1	Forkhead box protein Q1 [Source:UniProtKB/Swiss-Prot;Acc:O70220]
ENSMUSG00000098275.1	12.2112179435107	-2.4252257361101	-5.37113035727087	0.602972209367597	-4.02211859590295	5.76770024958305e-05	0.056660999913404	Gm18014	predicted gene, 18014 [Source:MGI Symbol;Acc:MGI:5010199]
ENSMUSG00000022026.7	16.8942530899002	-2.44386394563517	-5.44097027092151	0.707732471908315	-3.45309003421248	0.000554203995817797	0.186256295541818	Olfm4	Mus musculus olfactomedin 4 (Olfm4), mRNA. [Source:RefSeq mRNA;Acc:NM_001351947]
ENSMUSG00000090863.1	17.811219764845	-2.53338638503531	-5.78928983330464	0.54517404530733	-4.6469313916204	3.36909154977987e-06	0.00537833352277983	A530084C06Rik	RIKEN cDNA A530084C06 gene [Source:MGI Symbol;Acc:MGI:3704402]
ENSMUSG00000086741.1	97.5598794878564	-2.74686556206582	-6.7125715548806	0.994969498582286	-2.76075353664588	0.00576681775290858	0.523997675198115	Gm15816	predicted gene 15816 [Source:MGI Symbol;Acc:MGI:3802114]
ENSMUSG00000091172.1	19.4116086630044	-2.8319792605864	-7.12050350472773	0.686478544393467	-4.12537184696511	3.70136241649832e-05	0.0411323141764197	Gm17120	predicted gene 17120 [Source:MGI Symbol;Acc:MGI:4937947]
ENSMUSG00000028644.16	22.8770598825722	-2.83752592801523	-7.1479320905507	0.722661225241371	-3.92649533267471	8.61925640573547e-05	0.064750896210381	Ermap	erythroblast membrane associated protein (Scianna blood group) [Source:HGNC Symbol;Acc:HGNC:15743]
ENSMUSG00000028051.10	119.127695480942	-3.35290584075993	-10.2170432240952	1.24222150910306	-2.69912074150196	0.00695229476414591	0.540221685466254	Hcn3	Potassium/sodium hyperpolarization-activated cyclic nucleotide-gated channel 3 [Source:UniProtKB/Swiss-Prot;Acc:O88705]
ENSMUSG00000108897.1	34.9359519052079	-3.90916135583236	-15.0236281558418	0.739603671239227	-5.28548127577902	1.25374696986172e-07	0.000372890249408098	Gm44861	predicted gene 44861 [Source:MGI Symbol;Acc:MGI:5753437]
